# Supplementary material for: Mapping an avirulence gene in the sunflower parasitic weed Orobanche cumana and characterization of host selection based on virulence alleles
Source: BMC Plant Biol. 2024 Nov 29;24:1147. doi: 10.1186/s12870-024-05855-2 (PMC11606015; doi:10.1186/s12870-024-05855-2)
Supplement: Supplementary file 1 — Supplementary Material 1 [file 12870_2024_5855_MOESM1_ESM.xlsx]

## Sheet: Table S1
Calderón-González et al. Table S1
Orobanche cumana SNP (SNcum- prefix) marker sets used on (i) the initial genetic diversity analysis of 40 individuals of IN201 grown on B117, or (ii) the allelic frequency analysis of IN201 grown in B117 (69 individuals) and on Hybrid 1 (80 individuals)
Reg	Locus	Alias	Used in the Genetic Diversity Analysis of IN201 grown on B117	Used in the allelic frequency analysis of IN201 grown in B117 and on Hybrid 1
1	SNcum-1	OS02153	Yes	Yes
2	SNcum-2	OS03091	Yes	Yes
3	SNcum-3	OS01875	Yes	No
4	SNcum-4	OS02579	Yes	Yes
5	SNcum-5	OS02202	Yes	Yes
6	SNcum-6	OS06168	Yes	Yes
7	SNcum-7	OS02198	Yes	Yes
8	SNcum-8	OS06165	Yes	Yes
9	SNcum-9	OS04740	Yes	Yes
10	SNcum-10	OS00106	Yes	Yes
11	SNcum-11	OS01411	Yes	No
12	SNcum-12	OS03072	Yes	Yes
13	SNcum-14	OS00159	Yes	Yes
14	SNcum-15	OS05160	Yes	Yes
15	SNcum-16	OS03124	Yes	No
16	SNcum-17	OS05836	Yes	Yes
17	SNcum-18	OS01799	Yes	No
18	SNcum-19	OS01883	Yes	Yes
19	SNcum-21	OS03749	Yes	Yes
20	SNcum-22	OS02557	Yes	Yes
21	SNcum-23	OS02963	Yes	Yes
22	SNcum-25	OS04505	Yes	Yes
23	SNcum-26	OS05631	Yes	Yes
24	SNcum-27	OS02053	Yes	Yes
25	SNcum-28	OS05647	Yes	Yes
26	SNcum-29	OS06124	Yes	Yes
27	SNcum-30	OS04862	Yes	Yes
28	SNcum-31	OS01884	Yes	Yes
29	SNcum-33	OS03123	Yes	Yes
30	SNcum-35	OS04917	Yes	Yes
31	SNcum-37	OS04572	Yes	Yes
32	SNcum-38	OS02254	Yes	No
33	SNcum-40	OS05654	Yes	No
34	SNcum-42	OS02161	Yes	Yes
35	SNcum-43	OS04921	Yes	No
36	SNcum-44	OS02200	Yes	Yes
37	SNcum-45	OS06130	Yes	Yes
38	SNcum-46	OS04988	Yes	Yes
39	SNcum-47	OS02414	Yes	No
40	SNcum-48	OS05982	Yes	Yes
41	SNcum-49	OS04831	Yes	Yes
42	SNcum-50	OS02559	Yes	Yes
43	SNcum-51	OS05307	Yes	No
44	SNcum-52	OS05579	Yes	Yes
45	SNcum-54	OS02676	Yes	No
46	SNcum-55	OS02762	Yes	Yes
47	SNcum-56	OS05761	Yes	Yes
48	SNcum-57	OS02815	Yes	No
49	SNcum-58	OS03427	Yes	No
50	SNcum-62	OS03325	Yes	No
51	SNcum-63	OS04677	Yes	Yes
52	SNcum-66	OS03180	Yes	Yes
53	SNcum-68	OS03893	Yes	No
54	SNcum-69	OS03331	Yes	No
55	SNcum-70	OS04485	Yes	No
56	SNcum-71	OS04551	Yes	No
57	SNcum-72	OS03606	Yes	No
58	SNcum-73	OS05331	Yes	No
59	SNcum-74	OS03352	Yes	No
60	SNcum-75	OS03371	Yes	No
61	SNcum-76	OS04771	Yes	No
62	SNcum-77	OS04724	Yes	Yes
63	SNcum-78	OS04904	Yes	No
64	SNcum-79	OS05130	Yes	No
65	SNcum-80	OS03527	Yes	No
66	SNcum-81	OS04568	Yes	No
67	SNcum-82	OS03930	Yes	No
68	SNcum-83	OS05084	Yes	No
69	SNcum-85	OS04912	Yes	No
70	SNcum-86	OS05609	Yes	No
71	SNcum-87	OS05042	Yes	No
72	SNcum-88	OS05980	Yes	Yes
73	SNcum-89	OS05885	Yes	Yes
74	SNcum-90	OS05038	Yes	No
75	SNcum-91	OS03788	Yes	No
76	SNcum-92	OS05106	Yes	Yes
77	SNcum-94	OS05831	Yes	No
78	SNcum-95	OS05974	Yes	Yes
79	SNcum-98	OS04641	Yes	Yes
80	SNcum-100	OS05601	Yes	No
81	SNcum-101	OS04769	Yes	No
82	SNcum-102	OS03929	Yes	Yes
83	SNcum-103	OS04664	Yes	No
84	SNcum-104	OS04526	Yes	Yes
85	SNcum-105	OS06018	Yes	Yes
86	SNcum-107	OS04498	Yes	Yes
87	SNcum-109	OS04550	Yes	No
88	SNcum-111	OS04704	Yes	No
89	SNcum-113	OS04585	Yes	No
90	SNcum-114	OS04587	Yes	Yes
91	SNcum-115	OS04603	Yes	No
92	SNcum-116	OS05532	Yes	No
93	SNcum-117	OS06055	Yes	Yes
94	SNcum-118	OS05886	Yes	No
95	SNcum-119	OS05257	Yes	No
96	SNcum-120	OS05399	Yes	Yes
97	SNcum-121	OS04663	Yes	No
98	SNcum-122	OS04808	Yes	No
99	SNcum-123	OS05121	Yes	No
100	SNcum-124	OS04687	Yes	No
101	SNcum-125	OS04688	Yes	Yes
102	SNcum-127	OS05911	Yes	Yes
103	SNcum-128	OS05571	Yes	No
104	SNcum-129	OS04725	Yes	No
105	SNcum-130	OS04728	Yes	Yes
106	SNcum-131	OS05128	Yes	No
107	SNcum-132	OS05218	Yes	No
108	SNcum-134	OS06060	Yes	Yes
109	SNcum-135	OS05820	Yes	No
110	SNcum-136	OS05856	Yes	Yes
111	SNcum-137	OS04773	Yes	Yes
112	SNcum-138	OS06036	Yes	No
113	SNcum-139	OS05652	Yes	No
114	SNcum-140	OS05734	Yes	No
115	SNcum-141	OS05060	Yes	No
116	SNcum-142	OS05125	Yes	Yes
117	SNcum-143	OS05231	Yes	No
118	SNcum-144	OS05316	Yes	No
119	SNcum-145	OS05049	Yes	Yes
120	SNcum-146	OS05690	Yes	Yes
121	SNcum-147	OS05406	Yes	No
122	SNcum-148	OS05265	Yes	Yes
123	SNcum-149	OS04990	Yes	No
124	SNcum-150	OS05343	Yes	Yes
125	SNcum-152	OS05048	Yes	Yes
126	SNcum-153	OS05957	Yes	No
127	SNcum-154	OS06082	Yes	Yes
128	SNcum-155	OS05968	Yes	No
129	SNcum-156	OS06085	Yes	No
130	SNcum-157	OS05697	Yes	No
131	SNcum-158	OS05788	Yes	No
132	SNcum-160	OS05151	Yes	No
133	SNcum-161	OS05165	Yes	No
134	SNcum-163	OS05681	Yes	No
135	SNcum-164	OS05805	Yes	No
136	SNcum-165	OS05920	Yes	No
137	SNcum-166	OS05646	Yes	No
138	SNcum-170	OS05458	Yes	Yes
139	SNcum-172	OS05524	Yes	No
140	SNcum-174	OS05590	Yes	No
141	SNcum-175	OS05790	Yes	No
142	SNcum-176	OS05626	Yes	No
143	SNcum-177	OS05748	Yes	No
144	SNcum-178	OS05712	Yes	No
145	SNcum-179	OS05807	Yes	No
146	SNcum-181	OS05996	Yes	No
147	SNcum-183	OS05922	Yes	Yes
148	SNcum-185	OS05925	Yes	No
149	SNcum-187	OS05929	Yes	Yes
150	SNcum-188	OS05933	Yes	No
151	SNcum-190	OS05937	Yes	No
152	SNcum-191	OS05959	Yes	No
