# Supplementary material for: Mapping an avirulence gene in the sunflower parasitic weed Orobanche cumana and characterization of host selection based on virulence alleles
Source: BMC Plant Biol. 2024 Nov 29;24:1147. doi: 10.1186/s12870-024-05855-2 (PMC11606015; doi:10.1186/s12870-024-05855-2)
Supplement: Supplementary file 2 — Supplementary Material 2 [file 12870_2024_5855_MOESM2_ESM.xlsx]

## Sheet: Table S2
Calderón-González et al. Table S2. Context sequence of LG 2 O. cumana OS-SNPs used for saturate the LG 2 genetic map. Markers highlighted in green were monomorphic and consequently not mapped.
SNP marker name	Context sequence
OS05486	AGCCTGTTGTTATCCCCGGCCGTGTGCTCGGCGGCCAGCAGCGTGAAATTAAAATCCTCCCGCTGCATCTGCGGCACGTGGAAAGTCTCCACTGCCGAGA[T/C]CCCGAGCAGGGCCTCTAATAGACCGAGGACATCACCCTGTCGACTGACAGCCAGCTCCTTGTTCATGTTGGAAACCGAGATGTCCACGTCCCACTCGCCC
OS06186	AACGTAGTGATTCCTCTTCTTCTTCAATCCACCCAAAGGTGCTTTCAGTTGGAATGGCCATAGAAAGTTGTTTGCTTCCTTGAAATGAGGCCCCACACTC[C/A]AGATTTCATGAATAAGATCTTCCATGCAGATTATTCCATACTTACCCAACACCTGCTCGATAATTGCATTGTCAGTCAGAGCAATTCTCTGCTTGTTGAC
OS04791	ACCACAGATATATCCAATAATGCCCTGTTTTATATAATTTCCTCTCTTCTGTAATGCATAAAGTGCTCCTCTGGCATAATTTCCCCAGCTGCATTCCTCC[T/C]GTGAACTGCAATAACTCTTCACATGACTCGAATCATTTAATTTGGCAGCATTACTTGGCACTTGTTCTTCGTCTACACTGAACCTAACTTCTCCTTTGAA
OS02805	AAATTTTATTCCAAATTATTTTTATGATGGCAATGATGTATACCCGATATAGAGCTTTAGGAGGTACTAGCATAAGACGCATAGTTAGGTATAGAATGAC[C/T]GATAGAATTCCAAAACAGATTATTCACATGAATGACCTAGTTGGTTTGAGTGATAATGATTGTTTCGATAATTTATGGATGACTCGTGCAACGTTCAATC
OS04824	GGGGATGCGACTGAGATGGATGCTGGCAATCAATTGGTCACTTCCAGCAAACTTCAGAGATATAGCGAATTAGCAAACATTATACCACGACGAAGGCTTT[C/T]ACTACCTGCTGCAAACTTGTCCTCTAAGCCAACTTCTCCAACCGCATGTGCGGCAGCTTTCAGCTGGTTTAAAAACTCATCAAGTCTTCTAGATAGCCGT
OS05950	TGGTTGGCCTATTTCGGATTGCACTGCTGAGGGACTGAAAGCAGTTCTGTTACTTTCAAAATTACCAGTTGAAATTGTCGGCGAACCACTTGATGCAAAG[C/T]GGTTATATGATGCTGTGAATGTTATTCTATCACTACAGAATGCAGATGGAGGCTTTGCAACTTATGAACTGACAAGATCCTATAGTTGGTTGGAGCTAAT
OS04839	AGTTTAATGGAAACCTGACTGCCTTGACTGCTTCTGCCCAACCTTCATCTCGCTTACTTTGATCATTTCCTCTAATCACGTGGGATGTCTTCTTTTCTGG[A/G]TCACTTGTGTTACTACATATGCTATGGAAATCAGGTTCAAGATTTTTATACGCTTGCTCAATTCAAGGAATTTCCGAAGGAGATTATCGGTACCYAAGGC
OS05596	AAATTGGYTGCTGGATTTAATTTCCAGGTTCGGTATTGATGTTTTAGATTTCTGAATATGGTTTCCCTGATTTGAGTTGTGGGTTTGGTCGACCTGGGCT[G/C]GGGTTTGAAGGTCGTTGTAAAATATGATGGTGGATGGTGGTTGTGGTAATCTGGTGCTATGTGGTTGTTCAAGAATTGTAAATTTGCAGTCTAAATTATG
OS01416	GAATTGTTGAAGCAGTAAGCCTGACAAGGCAATGGAAAGGCTTCACCTACGATTTCTTGGGATCTCATAAGCTGGTGTTCACCTTGAAAGAGCCAAACTC[G/A]TGCTTTTCAACCAACAATCCGATTAGAATTTCCTTACTCTAGGGKAGACGTAATAGCACTGATTGGGATGAAGGAGGTACGGCAGCAAGTGATGGCAAGC
OS05304	GAAACACCTTTATCAATTAGCACCTTCAGCAGTCCAGGAGCATCTTCCTCCATGGCAGTTTCCACCGAATCCGTAACAGTTTTTCGCCTTTTTCTTGGGC[G/A]GTTCACTTTGAATGACTGGGCAGGTGTTAATGCAACTGGCCTACAACCAAAGGCAGAAGGAACAGTTTTGTTCATGCATTTTGAACTTTGGTGAATATCC
OS04522	CGTAGGCCGTGTATCGAGGCTGAGTCACGTGTAGATAAGTGAGCTTTGAGTTACAGTCTGCTTGAAATTTGTTGAGCTTATCGATTACTGCTAACCCTAG[T/G]TTTAGTGGGTCCGAGTCCACGGCATCTAGATGATCGATTGCGGGCGAGATCCTGACACCAACTCGGGCCGCACCAACAGCGGAAACTACTGATTGTACGA
OS01872	GCCATACCCCTAACCTAACACAAAACATAACTACGTCTCGGCCTCTGGCAGCGCACTTGCGGAATTCAGAATC[A/C]CAAATCTTGTACAAGGTTCTCAAACCCTACTCCTCAATCGCGACACTCCGGAGTCGCGATTCACCTTCTCTTCATCGATTGGTCCACCTCTCTACGTCGG
OS06086	MGAAAGCACCAGKGGCTYTCTCTTCCYSCYCTCCACCACCATTATCCMCAGARATGTCCAAAACCACCCTTATCCCACATCGGTAGACCGGAACCTTGTA[T/C]CACAATTTATATCCAGCTCCTCAAACCATATGTGTCGCCGAGCTCAGCAGCGTGAGCTTGYGACCCAAGTGGGGGCATTAAAGCGATGGAAGCTTCAAAA
OS04982	ACCCTCGATAACATCATGTGGTTGAGCTCGGGTTTTGACGAAAGAATCCATCGAGAACATAGTCTGAGTTCTTATAATGTCCCAAAGCAATTTCAAGATG[T/G]TACAGCTTAGGTGCAAGGGACAAATCTGCTGCAGATATTACTTTCCCATTGATAAACGGCCCATTCTCTTTAAGATAACCATTGAGGTCACCAAGCTCGG
OS05474	CCGCCGTCCCACATCACTCCTACCCGTCGTCCACCTGCGTCCCACACCTCCAAGGCGTCGCAAACCTCCCTTCCGTCGYCGCACAGATCTCCT[C/T]GCCACCATCCCGCCTACGTTCCTGCCGTCCCACCTGCGTCGCCACCGTCCCACCTACTTCTGTCGATTTACAGGTATGTCCGTCTATGTCGACTGAAATC
OS04502	TRARAAGCATAATAMAKATAATACACACATATAATACACATATACAGACAATACACATATATACAAGAAGATGGGAGAGAAGCATAAACACTTCAATTAG[A/G]GGAATTTGTAGCACTTCATAAACAGAATAAACGTATGTGAAAGAGACAGCGAGAGAGAGAGGGGGAGAGAGGGAGTAGTTATCGGTATGCTTCTCAATCG
OS02582	GTGGTTTCCTGGTATGGTTCCGCGATGGCGGCGTCGAGGTTCGTGGACAAGGTCCGAAAATTCACCGTCGACTCTCTRAGCGCGGTTGAAAGGTGKCGGA[T/G]CSGTGGAGGCAGAGGTTGGCRSGGCGGAGCACCTTCCAGGTTTGGTTATGGTGATTTAMTMAYATATTGTTTTTGTGTTTGGGAACAAAAATCCCGAGGC
OS04929	TCTCAGATTCAAGCTGCTGCTCCAGCCGGGTCAGCCGCCACGTGGCTTCCTTCTTGTGCCGCATCCAGTTCTCTCTTCCTTCCTCCAGCTCCTTGCAGTG[C/T]TGGATCAGTATCCCTACTTGTTGGACCGGGAAGAACCTGGCTGGTTCAGGATGAACTGGATCTAGGACGGCCGGTTCGGAAGGTGAGAGTGTCAAGCTTA
OS01890	TGGAAGAAAAAAGTCTCCACAGAATTGTTTTCATAATTTGAAGAATATCTATCTATCTAGTCAGAAAGGAAGAAAAAGAAAAAGAAAAATGCCCTTGGAA[G/A]GGATTTTCTTGGAGCCTTGTTCAAAGCCAGTGCCTGATCTTTCTCTCCACATTAGTCCACCCAACTGCGATTCATCATCCTCTTCAAGAACCAGCAACAC
OS01354	CTGAGAAGTGCTCTTTACGGACAACATTGTGRAAGGATTAGACAAATCCATATATCTCGTCTTCCTTTTGTGAAATAGTGGGGCTGAAAGGCTTCTTCTG[A/C]AGATTTTCTTGTTGTCGAGGATTGTATTTTGATTCCTAATATTTGATTTTTCACACTCATGTGATGCGGGCACGGAGTAATTTCTGGGACTTTCTTCACC
OS06144	TCAGCCCTGGCGAGATGCACAGGTGTCAACAAGCCTACCGCTCTTCAAACGAAGTTCCACCTAGCCCTGCGAGTGATTCTTCAGGATCTGGGAGGTCTCT[C/T]TTCTCTAGATTCTCATTTTCGTAATATAAGTGCCTGGTCATTGGGAAAGACTCAGTCGGGGATTAACTGTGTTGTGAACGTAACCTGCAAAATGTGACTA
OS02469	CTTTCAGAAGGTTGCCTAACTTCAGTCCTTACCATCCAAGCAATATTTAGGGATGTTTTTGGGYGGCCTACAGGGTTMGATCCACGGTCTCTTGCAGACT[T/C]GGAGATGTCATATGTGTTCGCTGCCATCAGGAGTGCACGTAGTCTTGTCCATTCTCATACACCACCAGCCTTGTCTAACAAATCTTCATACAGCCCGGGC
OS06183	AGGAATATCAGGTAATTCATGTTGCAAAATCAGATTCTAGACTTGCAAACAATGATCTGCCTCTTGACATACAGAGATTGAGGTGTCGTGCTTTGTTTCA[T/C]GCTCTTCACTTTTCTCCTGCTATCGAGGATCTAGGAAAGAAGCTGGTGGAGAGGCTGCGATCACATGCAGGAAGATACATTGCCCTTCATCTAAGATATG
OS05733	GCATGGACAACGATTCGAGAAGTTCTCCCTCGGATCCCGGCACCGACACGAGCATTCTTCCCACCACCACCACCACCACCACCACCACCACCACTTGCTC[A/G]TCCATAGGAAGACCGTTCGGGCCCGAATGGCCCACGGTTGATGGCCCGCTTGGCCTCAGCCACGAAGACTCTCTACCCTATGCACGGAGGTTCTTCAAGT
OS05178	AGCGGCCATACCCCAGGTGTAGCTCCACCCGTTGGAGTGGAACATGGGCAGCGTCCAGAGGTAGACAGGCTGTTTGGGGACCCACCAGTTGATTAAAGAA[A/T]CAAATGTGATGATAAAAATGGATTTATGGGAGTGGACCACGCCTTTAGGAGAAGAAGTCGTGCCCGATGTATAATTCAGGATCCCACTCGTTCTCCGGTG
OS06185	ACTTGAATATGGAATARAGGATCTCGAAGGGTCYRGCGAGGTTCGAGAAAGGTAGACGTCAGTGGGAAGAATTTRGTAAACRACCTTAGAARTATTGTTG[G/A]GGCCRAGGTGAGTATATCATCTTTGTCTTCTATAAAAGTGAGTTTAAATSATCTATGTTTTATCTATAAGTTTTATAYAGTTTAGTCATGTTTTAWTAAT
OS02110	TAGCTCTTCTCGACTCAATTGCCGCGGACTCTCCTTGTCCTTGTCAGAAGAAGAAACGACTTGCCCTTGCCCTTGCTGCGGTGCTTCCGGATTCTCCGTG[C/T]GAAGATGCGCGGAGATGCGAAAGAAAACCCTAATCCGATTTTGATTTTGGGAACGAAGACTGCGCGAGAAAGAGAAGCCCGAAGCCTATTTATTCCAATT
OS01790	GCGATTTTCTCGGATCCATTCCGAAGRGGWAAYAACATWYTKGTCATGTGTGATGCTTACACTCCAGCGGGTGAACCAATCCCGACGAATAAGAGACACA[G/A]TGCGGCCAAGATATTTAGCCATCCTGATGTTGTTGCTGAAGAACCATGGTATGGTATTGAACAAGAATACACTTTGTTGCAAAAGGATGTTAAGTGGCCT
OS05895	CACAATTCACAAAGCTTKTAATACCTGATATTTTGAATTCAAAGTGACGAAAATTATTGAGTCCTGCTGAAATCTAGCGCATAAATTGCSTAAAACACTT[A/G]TGTGTTWAGTTAAAATGCATGCATCAAACTCCTCTTTGTTTTATAAATTGCACGAAAATCCATGGTGTCGTAAGAATTTCTGCATAAAGTTTCCTACCGT
OS05232	ACACGGTCAGTACTCATCCTAGATTTTTCAGGCTTGCTCAACTTCTTAGACTTATCAAGCCGACTATCCAGGCTGTTTCTAGAAATTTCCGGAAGATCTG[G/A]TCGGAACTCAAACGCGTCTGTGGTACAGCTGCTTTCACAAGATGATGTTACAGAACCATTGACTGGTGGCTTTGATTTTCCAAGCGCAAGTACAAATTTT
OS05299	CAGTAGAAATCTGGGGCGCGATGAGTTCGACCTCCACAGCTACGGTTCAGTTCTAGATAAGATTTCCAACAATAAGCATGTGAAGGTTGAGATAAACAGA[G/A]AGGTCCCTCTGCTTTCGAGTCTGTTCTAAAGAGTGAGCAGTGGAGTTGTATATATACATATATGCGTCCTCAGACTTAGACAGTGGATTTTCATGTGGAT
OS04841	GCACCTCTGCAGCCTGGTCGCATCGGGGGTGCCCGATCGGGTACTGAGCTCGACCCTGCGCGCCTTGAGATTCAACCGGATGTCGATTTTCATCTCATCG[A/C]GGATCGAAGTGCAGATCTGGAGCCACGCCTCTTTCAGCGGGTTATAGCGGTTTTGTGGCACGGGGATTTTGCGGATGTGCTGGATCTGTTCGCCGTAGAT
OS06202	GTTCTCATTCTGATTTTGACTCCATAAAAGTTCGTTATAGTACATAAGATGCAACCTCCTTGCTTCCTATGTAAAAGAGATTAGAGACAGCTTCAGCTTA[C/G]CTACATATACTATAACCATGTAGTTACACCGCACCAGCTTAGTAGTAAATGATAACCTCTCAGCATCCTCAATGACGGAGTCTACTGGCAGTAGGCTATT
OS06042	ACAGCCGTGAAACCATAATGCCCAATCACATTCAACATCCATTTAACGGCGTCGTTTCTCGTCATTTTCGAAAACCCATCTGAATTTATTAAATCATCGT[A/C]GCCCGAATGAATTTGTTGTGCTCTTTCCTTTGAAAGTAGGGCTGAGATTTCTTCATCCTCCCAGAAACGGTCATGTTCAAACAGAAAATGAAAATCTAAG
OS05116	CAGGTCGCGTACATGTGAGCCGCTTTCGCTTTCTTGATGTGCGAGTCTAATGATACAGTGTCGGTTAATCTTAGCTCTTTTATTGACTGGGTGCAAGCAT[C/T]GGGTTGCGGCGAGTAATTGACAAACGGATGGTCTAGAAGCTTGCTTGCTGTGGGCCTGTCCGCCGGATTTCTACGGAAACAGCATTGTAAGAAATCTTTG
OS01695	CAAACATATGTATTGGACGATACGGTCCAATATGAGATAGAACATCTCCCGATACGGGATTGTACCCCGATACGGGACAGTGTTGTGATTTAAAATGGGC[G/C]TATCAAAAAAACTAAACATCTCCCGATACGGGATTGTACCCCGATACGGGACAGTGTTGTGATACAAACATATGTATTGGACGATACGGTCCAATATGAG
