# Supplementary material for: Mapping an avirulence gene in the sunflower parasitic weed Orobanche cumana and characterization of host selection based on virulence alleles
Source: BMC Plant Biol. 2024 Nov 29;24:1147. doi: 10.1186/s12870-024-05855-2 (PMC11606015; doi:10.1186/s12870-024-05855-2)
Supplement: Supplementary file 4 — Supplementary Material 4 [file 12870_2024_5855_MOESM4_ESM.xlsx]

## Sheet: Table S4
Calderón-González et al. Table S4
LG2 map details and location of the AvrG-GV gene. Clusterd markers are highlighted in colours. Most distal LG 2 monomorfic markers are included (light grey shadow) for complementary information.
Marker	Map position (accumulative cM)	Chromosome in OcIN23-20190821 assembly	Percentage of marker aligned in OcIN23-20190821 assembly	Number of loci found in OcIN23-20190821 through Blast*	Physical position in OcIN23-20190821 through Blast*
OS05486		OcIN23Chr02	100	1	11019251	Monomorphic and non-segregating in the EK23*IN201 population
OS00106 (= SNcum-10)		OcIN23Chr02	100	1	11789494	Monomorphic and non-segregating in the EK23*IN201 population
OS02557 (= SNcum-22)		OcIN23Chr02	100	1	13213437	Monomorphic and non-segregating in the EK23*IN201 population
OS06186		OcIN23Chr02	77		13563005	Monomorphic and non-segregating in the EK23*IN201 population
AvrG-GV	0
OS04791	9.2	OcIN23Chr02	78	1	17466117
OS02805	9.2	OcIN23Chr02	100	1	17471817
OS04824	9.6	OcIN23Chr02	83	1	17476875
OS05950	9.6	OcIN23Chr02	100	1	17693144
OS06086	9.9	OcIN23Chr02	100	1	18977296
OS01416	9.9	OcIN23Chr02	66	1	23110777
OS04641 (= SNcum-98)	9.9	OcIN23Chr02	100	1	23510123
OS04522	9.9	OcIN23Chr02	100	1	25634039
OS05474	9.9	OcIN23Chr02	100	1	26018219
OS04982	9.9	OcIN23Chr02	100	1	26310592
OS01872	9.9	OcIN23Chr02	100	1	27035733
OS05304	9.9	OcIN23Chr02	89	1	27473842
OS05399 (= SNcum-120)	9.9	OcIN23Chr02	100	1	28153709
OS04537 (= SNcum-32)	9.9	OcIN23Chr02	99	1	28736756
OS4839	9.9	OcIN23Chr02	96	1	33306228
OS05596	9.9	OcIN23Chr02	100	1	33725057
OS04502	9.9	OcIN23Chr02	98	1	38335808
OS01790	9.9	OcIN23Chr02	80	1	39004844
OS01890	9.9	OcIN23Chr02	100	1	40281491
OS02469	9.9	OcIN23Chr02	100	1	45923044
OS01883 (= SNcum-19)	9.9	OcIN23Chr02	100	1	45925696
OS05178	9.9	OcIN23Chr02	100	1	46368019
OS01354	9.9	OcIN23Chr02	100	1	60458969
OS05733	9.9	OcIN23Chr02	100	1	61520369
OS06144	9.9	OcIN23Chr02	94	1	62291613
OS06183	9.9	OcIN23Chr02	96	1	62490626
OS02110	9.9	OcIN23Chr02	100	1	67122143
OS06185	9.9	OcIN23Chr02	100 / 100	2	73340417 / 73362324
OS02582	9.9	OcIN23Chr02	100 / 98	2	73895651 / 73723716
OS04929	9.9	OcIN23Chr02	100	1	75602470
OS04862 (= SNcum-30)	9.9	OcIN23Chr02	100	1	79711850
OS05895	10.6	OcIN23Chr02	100	1	79812851
OS05232	10.6	OcIN23Chr02	100	1	80325083
OS05299	11	OcIN23Chr02	100	1	81937985
OS04841	11	OcIN23Chr02	100	1	88268535
OS06202	11	OcIN23Chr02	100	1	89065986
OS05125 (= SNcum-142)	12.1	OcIN23Chr02	100	1	89368568
OS06042	17.2	OcIN23Chr02	100	1	91032533
OS05116	19.8	OcIN23Chr02	100	1	91497585
OS01695		OcIN23Chr02	100 / 100	2	93433714 / 93433759	Monomorphic and non-segregating in the EK23*IN201 population
* Only hits with maximum E-values and more than 93% identity are detailed
Physical position is indicated by the starting position (bp)
