# Supplementary material for: Mapping an avirulence gene in the sunflower parasitic weed Orobanche cumana and characterization of host selection based on virulence alleles
Source: BMC Plant Biol. 2024 Nov 29;24:1147. doi: 10.1186/s12870-024-05855-2 (PMC11606015; doi:10.1186/s12870-024-05855-2)
Supplement: Supplementary file 5 — Supplementary Material 5 [file 12870_2024_5855_MOESM5_ESM.xlsx]

## Sheet: Selected Secretome genes 
Calderón-González et al. Table S5_Spreadsheet 1. Selected secretome genes in the region of AvrG-GV
Reg	Seq ID	Seq description and annotation	Start_OcIN23-20190821	End_OcIN23-20190821	SignalP6.0 Signal Peptide (Sec/SPI) prediction	Number of prediceted TMRs_DeepTMHMM	Class_Outcyte 1,0	Localizations_DeepLOC2	GO-id_BUSCA	GO-term_BUSCA
1	OcIN23r2_Chr02g0026801	OcIN23r2_Chr02g0026801 len=115 end=694820 strand=- begin=692355 gn=OcIN23r2Chr02g0026801 chr=OcIN23Chr02 type=prot def=Putative plant lipid transfer protein/Par allergen	692355	694820	Yes (P>0,9)	0	Signal peptide	Extracellular	GO:0005615	C:extracellular space
2	OcIN23r2_Chr02g0026811	OcIN23r2_Chr02g0026811 len=162 end=724212 strand=- gn=OcIN23r2Chr02g0026811 begin=723072 chr=OcIN23Chr02 type=prot def=Putative plant lipid transfer protein/Par allergen	723072	724212	Yes (P>0,9)	0	Signal peptide	Extracellular	GO:0005615	C:extracellular space
3	OcIN23r2_Chr02g0026831	OcIN23r2_Chr02g0026831 len=119 chr=OcIN23Chr02 end=734249 strand=- gn=OcIN23r2Chr02g0026831 begin=732505 type=prot def=Putative plant lipid transfer protein/Par allergen	732505	734249	Yes (P>0,9)	0	Signal peptide	Extracellular	GO:0005615	C:extracellular space
4	OcIN23r2_Chr02g0028051	OcIN23r2_Chr02g0028051 len=56 chr=OcIN23Chr02 begin=1846012 gn=OcIN23r2Chr02g0028051 end=1846569 strand=- type=prot def=hypothetical protein	1846012	1846569	No	0	UPS	Extracellular	GO:0005615	C:extracellular space
5	OcIN23r2_Chr02g0029091	OcIN23r2_Chr02g0029091 len=116 chr=OcIN23Chr02 begin=2853557 gn=OcIN23r2Chr02g0029091 strand=- end=2854887 type=prot def=Putative lipid-transfer protein DIR1	2853557	2854887	Yes (P>0,9)	0	Signal peptide	Extracellular	GO:0005615	C:extracellular space
6	OcIN23r2_Chr02g0029321	OcIN23r2_Chr02g0029321 len=73 begin=3067018 gn=OcIN23r2Chr02g0029321 strand=- end=3068369 chr=OcIN23Chr02 type=prot def=Putative knottin, scorpion toxin-like superfamily	3067018	3068369	Yes (P>0,9)	0	Signal peptide	Extracellular	GO:0005615	C:extracellular space
7	OcIN23r2_Chr02g0029481	OcIN23r2_Chr02g0029481 len=441 chr=OcIN23Chr02 strand=+ end=3230362 gn=OcIN23r2Chr02g0029481 begin=3228316 type=prot def=Putative nepenthesin	3228316	3230362	Yes (P=0,54)	0	Signal peptide	Extracellular|Plastid	GO:0005615	C:extracellular space
8	OcIN23r2_Chr02g0029861	OcIN23r2_Chr02g0029861 len=101 type=prot end=4282244 strand=+ gn=OcIN23r2Chr02g0029861 begin=4281677 chr=OcIN23Chr02 def=Putative flavivirus NS3, petidase S7, peptidase S1, PA clan	4281677	4282244	No	0	UPS	Extracellular	GO:0005615	C:extracellular space
9	OcIN23r2_Chr02g0030111	OcIN23r2_Chr02g0030111 len=263 type=prot chr=OcIN23Chr02 strand=+ end=4637611 begin=4634874 gn=OcIN23r2Chr02g0030111 def=Putative expansin/Lol pI, expansin, cellulose-binding-like domain superfamily	4634874	4637611	Yes (P>0,9)	0	Signal peptide	Extracellular	GO:0005615	C:extracellular space
10	OcIN23r2_Chr02g0030811	OcIN23r2_Chr02g0030811 len=330 strand=- end=5451600 gn=OcIN23r2Chr02g0030811 begin=5445877 chr=OcIN23Chr02 type=prot def=Putative pectate lyase	5445877	5451600	No	0	UPS	Extracellular	GO:0005615	C:extracellular space
11	OcIN23r2_Chr02g0030881	OcIN23r2_Chr02g0030881 len=207 type=prot strand=+ end=5512593 begin=5509178 gn=OcIN23r2Chr02g0030881 chr=OcIN23Chr02 def=Putative CAP superfamily protein	5509178	5512593	Yes (P=0,45)	0	Signal peptide	Extracellular	GO:0005615	C:extracellular space
12	OcIN23r2_Chr02g0032381	OcIN23r2_Chr02g0032381 len=240 chr=OcIN23Chr02 end=7155268 strand=+ begin=7152201 gn=OcIN23r2Chr02g0032381 type=prot def=Putative Thaumatin family	7152201	7155268	Yes (P>0,90)	0	Signal peptide	Extracellular	GO:0005615	C:extracellular space
13	OcIN23r2_Chr02g0032561	OcIN23r2_Chr02g0032561 len=352 type=prot strand=+ end=7369310 gn=OcIN23r2Chr02g0032561 begin=7366635 chr=OcIN23Chr02 def=Putative triacylglycerol lipase	7366635	7369310	Yes (P>0,90)	0	Signal peptide	Extracellular	GO:0005615	C:extracellular space
14	OcIN23r2_Chr02g0033361	OcIN23r2_Chr02g0033361 len=370 type=prot chr=OcIN23Chr02 end=8260272 strand=- gn=OcIN23r2Chr02g0033361 begin=8255103 def=Putative carboxylesterase	8255103	8260272	Yes (P>0,90)	0	Signal peptide	Extracellular	GO:0005615	C:extracellular space
15	OcIN23r2_Chr02g0033801	OcIN23r2_Chr02g0033801 len=278 gn=OcIN23r2Chr02g0033801 begin=8814988 strand=- end=8819806 chr=OcIN23Chr02 type=prot def=Putative carbonic anhydrase	8814988	8819806	Yes (P>0,90)	0	Signal peptide	Extracellular	GO:0005615	C:extracellular space
16	OcIN23r2_Chr02g0034091	OcIN23r2_Chr02g0034091 len=66 type=prot chr=OcIN23Chr02 strand=+ end=9058670 begin=9057549 gn=OcIN23r2Chr02g0034091 def=Putative phosphatidylethanolamine-binding protein	9057549	9058670	No	0	UPS	Extracellular	GO:0005615	C:extracellular space
17	OcIN23r2_Chr02g0034211	OcIN23r2_Chr02g0034211 len=423 type=prot begin=9262091 gn=OcIN23r2Chr02g0034211 end=9266174 strand=- chr=OcIN23Chr02 def=Putative Acid phosphatase	9262091	9266174	Yes (P>0,90)	0	Signal peptide	Extracellular|Lysosome/Vacuole	GO:0005615	C:extracellular space
18	OcIN23r2_Chr02g0035981	OcIN23r2_Chr02g0035981 len=156 chr=OcIN23Chr02 begin=11956564 gn=OcIN23r2Chr02g0035981 strand=- end=11960586 type=prot def=Putative sterol transport protein NPC2	11956564	11960586	Yes (P>0,90)	0	Signal peptide	Extracellular	GO:0005615	C:extracellular space
19	OcIN23r2_Chr02g0036341	OcIN23r2_Chr02g0036341 len=281 chr=OcIN23Chr02 end=12668178 strand=- begin=12664246 gn=OcIN23r2Chr02g0036341 type=prot def=Putative glucan 1,3-beta-glucosidase	12664246	12668178	Yes (P>0,90)	0	Signal peptide	Extracellular	GO:0005615	C:extracellular space
20	OcIN23r2_Chr02g0037211	OcIN23r2_Chr02g0037211 len=172 type=prot strand=+ end=14534625 begin=14532271 gn=OcIN23r2Chr02g0037211 chr=OcIN23Chr02 def=Putative xylogalacturonan beta-1,3-xylosyltransferase	14532271	14534625	No	0	UPS	Extracellular	GO:0005615	C:extracellular space
21	OcIN23r2_Chr02g0038081	OcIN23r2_Chr02g0038081 len=280 chr=OcIN23Chr02 gn=OcIN23r2Chr02g0038081 begin=17213940 end=17216286 strand=- type=prot def=Putative xyloglucan:xyloglucosyl transferase	17213940	17216286	Yes (P>0,90)	0	Signal peptide	Extracellular	GO:0005615	C:extracellular space
22	OcIN23r2_Chr02g0038271	OcIN23r2_Chr02g0038271 len=85 chr=OcIN23Chr02 end=17441719 strand=- begin=17441107 gn=OcIN23r2Chr02g0038271 type=prot def=Putative glucan endo-1,3-beta-D-glucosidase	17441107	17441719	No	0	UPS	Extracellular	GO:0005615	C:extracellular space

## Sheet: InterPro functional characteriz
Calderón-González et al. Table S5_Spreadsheet 2. InterPro functional characterization of the secretome selected genes in the region of AvrG-GV
Reg	Seq ID	Seq description and annotation	Interpro GO protein family (or superfamily) membeship	Interpro Domain despcription	Interpro GO Term Biological process	Inteerpro GO Term Molecular Function
1	OcIN23r2_Chr02g0026801	OcIN23r2_Chr02g0026801 len=115 end=694820 strand=- begin=692355 gn=OcIN23r2Chr02g0026801 chr=OcIN23Chr02 type=prot def=Putative plant lipid transfer protein/Par allergen	IPR000528: Plant non-specific lipid-transfer protein/Par allergen	IPR016140: Bifunctional inhibitor/plant lipid transfer protein/seed storage helical domain	lipid transport (GO:0006869)	lipid binding (GO:0008289)
2	OcIN23r2_Chr02g0026811	OcIN23r2_Chr02g0026811 len=162 end=724212 strand=- gn=OcIN23r2Chr02g0026811 begin=723072 chr=OcIN23Chr02 type=prot def=Putative plant lipid transfer protein/Par allergen	IPR000528: Plant non-specific lipid-transfer protein/Par allergen	IPR016140: Bifunctional inhibitor/plant lipid transfer protein/seed storage helical domain	lipid transport (GO:0006869)	lipid binding (GO:0008289)
3	OcIN23r2_Chr02g0026831	OcIN23r2_Chr02g0026831 len=119 chr=OcIN23Chr02 end=734249 strand=- gn=OcIN23r2Chr02g0026831 begin=732505 type=prot def=Putative plant lipid transfer protein/Par allergen	IPR000528: Plant non-specific lipid-transfer protein/Par allergen	IPR016140: Bifunctional inhibitor/plant lipid transfer protein/seed storage helical domain	lipid transport (GO:0006869)	lipid binding (GO:0008289)
4	OcIN23r2_Chr02g0028051	OcIN23r2_Chr02g0028051 len=56 chr=OcIN23Chr02 begin=1846012 gn=OcIN23r2Chr02g0028051 end=1846569 strand=- type=prot def=hypothetical protein	None	None	No GO Terms	No GO Terms
5	OcIN23r2_Chr02g0029091	OcIN23r2_Chr02g0029091 len=116 chr=OcIN23Chr02 begin=2853557 gn=OcIN23r2Chr02g0029091 strand=- end=2854887 type=prot def=Putative lipid-transfer protein DIR1	IPR039265: Putative lipid-transfer protein DIR1-like	IPR016140: Bifunctional inhibitor/plant lipid transfer protein/seed storage helical domain	systemic acquired resistance (GO:0009627)	fatty acid binding (GO:0005504)
6	OcIN23r2_Chr02g0029321	OcIN23r2_Chr02g0029321 len=73 begin=3067018 gn=OcIN23r2Chr02g0029321 strand=- end=3068369 chr=OcIN23Chr02 type=prot def=Putative knottin, scorpion toxin-like superfamily	IPR036574: Knottin, scorpion toxin-like (superfamily)	PF00304 (Pfam entry): Gamma-thionin family	No GO Terms	No GO Terms
7	OcIN23r2_Chr02g0029481	OcIN23r2_Chr02g0029481 len=441 chr=OcIN23Chr02 strand=+ end=3230362 gn=OcIN23r2Chr02g0029481 begin=3228316 type=prot def=Putative nepenthesin	IPR001461: Aspartic peptidase A1 family	IPR033121: Peptidase family A1 domain	proteolysis (GO:0006508)	aspartic-type endopeptidase activity (GO:0004190)
8	OcIN23r2_Chr02g0029861	OcIN23r2_Chr02g0029861 len=101 type=prot end=4282244 strand=+ gn=OcIN23r2Chr02g0029861 begin=4281677 chr=OcIN23Chr02 def=Putative flavivirus NS3, petidase S7, peptidase S1, PA clan	IPR009003: Peptidase S1, PA clan (superfamily)	IPR001850: Non-structural protein NS3, peptidase S7, flavivirus	None	RNA helicase activity (GO:0003724); ATP binding (GO:0005524); RNA binding (GO:0003723)
9	OcIN23r2_Chr02g0030111	OcIN23r2_Chr02g0030111 len=263 type=prot chr=OcIN23Chr02 strand=+ end=4637611 begin=4634874 gn=OcIN23r2Chr02g0030111 def=Putative expansin/Lol pI, expansin, cellulose-binding-like domain superfamily	IPR002963: Expansin	IPR007112: Expansin/pollen allergen, DPBB domain	plant-type cell wall organization (GO:0009664)	None
10	OcIN23r2_Chr02g0030811	OcIN23r2_Chr02g0030811 len=330 strand=- end=5451600 gn=OcIN23r2Chr02g0030811 begin=5445877 chr=OcIN23Chr02 type=prot def=Putative pectate lyase	IPR045032: Pectin lyase family	IPR002022: Pectate lyase	None	pectate lyase activity (GO:0030570)
11	OcIN23r2_Chr02g0030881	OcIN23r2_Chr02g0030881 len=207 type=prot strand=+ end=5512593 begin=5509178 gn=OcIN23r2Chr02g0030881 chr=OcIN23Chr02 def=Putative CAP superfamily protein	IPR001283: Cysteine-rich secretory protein-related	IPR014044: CAP domain	No GO Terms	No GO Terms
12	OcIN23r2_Chr02g0032381	OcIN23r2_Chr02g0032381 len=240 chr=OcIN23Chr02 end=7155268 strand=+ begin=7152201 gn=OcIN23r2Chr02g0032381 type=prot def=Putative Thaumatin family	IPR001938:Thaumatin family	cd09218 (CDD entry): Allergenic/antifungal thaumatin-like proteins: plant and animal homologs	No GO Terms	No GO Terms
13	OcIN23r2_Chr02g0032561	OcIN23r2_Chr02g0032561 len=352 type=prot strand=+ end=7369310 gn=OcIN23r2Chr02g0032561 begin=7366635 chr=OcIN23Chr02 def=Putative triacylglycerol lipase	IPR001087: GDSL lipase/esterase	None predicted	None	hydrolase activity, acting on ester bonds (GO:0016788)
14	OcIN23r2_Chr02g0033361	OcIN23r2_Chr02g0033361 len=370 type=prot chr=OcIN23Chr02 end=8260272 strand=- gn=OcIN23r2Chr02g0033361 begin=8255103 def=Putative carboxylesterase	IPR001087: GDSL lipase/esterase	None predicted	None	hydrolase activity, acting on ester bonds (GO:0016788)
15	OcIN23r2_Chr02g0033801	OcIN23r2_Chr02g0033801 len=278 gn=OcIN23r2Chr02g0033801 begin=8814988 strand=- end=8819806 chr=OcIN23Chr02 type=prot def=Putative carbonic anhydrase	IPR023561: Carbonic anhydrase, alpha-class	IPR001148: Alpha carbonic anhydrase domain	None	zinc ion binding (GO:0008270) and carbonate dehydratase activity (GO:0004089)
16	OcIN23r2_Chr02g0034091	OcIN23r2_Chr02g0034091 len=66 type=prot chr=OcIN23Chr02 strand=+ end=9058670 begin=9057549 gn=OcIN23r2Chr02g0034091 def=Putative phosphatidylethanolamine-binding protein	IPR036610: PEBP-like (superfamily)	None predicted	No GO Terms	No GO Terms
17	OcIN23r2_Chr02g0034211	OcIN23r2_Chr02g0034211 len=423 type=prot begin=9262091 gn=OcIN23r2Chr02g0034211 end=9266174 strand=- chr=OcIN23Chr02 def=Putative Acid phosphatase	IPR039331: Purple acid phosphatase-like	IPR015914: Purple acid phosphatase, N-terminal; IPR041792: Purple acid phosphatase, metallophosphatase domain	None	Hydrolase activity (GO:0016787); acid phosphatase activity (GO:0003993); metal ion binding (GO:0046872)
18	OcIN23r2_Chr02g0035981	OcIN23r2_Chr02g0035981 len=156 chr=OcIN23Chr02 begin=11956564 gn=OcIN23r2Chr02g0035981 strand=- end=11960586 type=prot def=Putative sterol transport protein NPC2	IPR039670: Sterol transport protein NPC2-like	IPR003172: MD-2-related lipid-recognition domain	intracellular sterol transport (GO:0032366); sterol transport (GO:0015918)	sterol binding (GO:0032934)
19	OcIN23r2_Chr02g0036341	OcIN23r2_Chr02g0036341 len=281 chr=OcIN23Chr02 end=12668178 strand=- begin=12664246 gn=OcIN23r2Chr02g0036341 type=prot def=Putative glucan 1,3-beta-glucosidase	IPR036962: Glycoside hydrolase, family 3, N-terminal domain superfamily	IPR001764: Glycoside hydrolase, family 3, N-terminal	carbohydrate metabolic process (GO:0005975)	hydrolase activity, hydrolyzing O-glycosyl compounds (GO:0004553)
20	OcIN23r2_Chr02g0037211	OcIN23r2_Chr02g0037211 len=172 type=prot strand=+ end=14534625 begin=14532271 gn=OcIN23r2Chr02g0037211 chr=OcIN23Chr02 def=Putative xylogalacturonan beta-1,3-xylosyltransferase	IPR004263: Exostosin-like	IPR040911: Exostosin, GT47 domain	Protein glycosylation (GO:0006486)	Glycosyltransferase activity (GO:0016757)
21	OcIN23r2_Chr02g0038081	OcIN23r2_Chr02g0038081 len=280 chr=OcIN23Chr02 gn=OcIN23r2Chr02g0038081 begin=17213940 end=17216286 strand=- type=prot def=Putative xyloglucan:xyloglucosyl transferase	IPR044791: Beta-glucanase/XTH	IPR000757: Glycoside hydrolase family 16 ; IPR035806: Beta-1,3-glucan recognition protein, C-terminal	carbohydrate metabolic process (GO:0005975); glucan metabolic process (GO:0044042); xyloglucan metabolic process (GO:0010411); cell wall biogenesis (GO:0042546)	xyloglucan:xyloglucosyl transferase activity (GO:0016762); hydrolase activity, hydrolyzing O-glycosyl compounds (GO:0004553)
22	OcIN23r2_Chr02g0038271	OcIN23r2_Chr02g0038271 len=85 chr=OcIN23Chr02 end=17441719 strand=- begin=17441107 gn=OcIN23r2Chr02g0038271 type=prot def=Putative glucan endo-1,3-beta-D-glucosidase	IPR000490: Glycoside hydrolase family 17	None predicted	carbohydrate metabolic process (GO:0005975)	hydrolase activity, hydrolyzing O-glycosyl compounds (GO:0004553)

## Sheet: BlastP vs NCBI nr protein DB
Calderón-González et al. Table S5_Spreadsheet 3. BlastP of the secretome selected genes in the region of AvrG-GV vs NCBI nr protein DB
Reg	Seq ID	BlastP de Yellow against nr protein database	BlastP de Yeloow against nr protein database_Description	Scientific Name	Max Score	Total Score (Alignment Scores < 40, 40 - 50, 50 - 80, 80 - 200, >= 200	Query Cover	E value	Per. Ident	Acc. Len	Accession	BlastP best hit Protein classification	BlastP best hit Protein Superfamily
1	OcIN23r2_Chr02g0026801	Select seq gb|KAI3474775.1|	hypothetical protein Pfo_030001 [Paulownia fortunei]	Paulownia fortunei	157	157	0.97	1e-46	67.86%	140	KAI3474775.1	non-specific lipid-transfer protein( domain architecture ID 10112940). non-specific lipid-transfer protein is a small, soluble protein that facilitates the transfer of fatty acids, phospholipids, glycolipids, and steroids between membranes	Superfamily cl07890: AAI_LTSS: Alpha-Amylase Inhibitors (AAI), Lipid Transfer (LT) and Seed Storage (SS) Protein family; a protein family unique to higher plants that includes cereal-type alpha-amylase inhibitors, lipid transfer proteins, seed storage proteins, and similar proteins. Proteins in this family are known to play important roles, in defending plants from insects and pathogens, lipid tr…
		Select seq dbj|GFP87419.1|	non-specific lipid-transfer protein [Phtheirospermum japonicum]	Phtheirospermum japonicum	155	155	1	4e-46	66.09%	114	GFP87419.1
		Select seq gb|KAI3474776.1|	hypothetical protein Pfo_030002 [Paulownia fortunei]	Paulownia fortunei	154	154	0.94	9e-46	67.89%	108	KAI3474776.1
		Select seq gb|PIN21380.1|	hypothetical protein CDL12_05925 [Handroanthus impetiginosus]	Handroanthus impetiginosus	125	125	1	2e-34	54.78%	114	PIN21380.1
		Select seq emb|CAA0830589.1|	Non-specific lipid-transfer protein 3 [Striga hermonthica]	Striga hermonthica	123	123	0.97	2e-33	52.21%	113	CAA0830589.1
2	OcIN23r2_Chr02g0026811	Select seq gb|KAH6809230.1|	hypothetical protein C2S51_027013 [Perilla frutescens var. frutescens]	Perilla frutescens var. frutescens	166	166	0.71	1e-49	69.83%	118	KAH6809230.1	non-specific lipid-transfer protein( domain architecture ID 10112940). non-specific lipid-transfer protein is a small, soluble protein that facilitates the transfer of fatty acids, phospholipids, glycolipids, and steroids between membranes	Superfamily cl07890: AAI_LTSS: Alpha-Amylase Inhibitors (AAI), Lipid Transfer (LT) and Seed Storage (SS) Protein family; a protein family unique to higher plants that includes cereal-type alpha-amylase inhibitors, lipid transfer proteins, seed storage proteins, and similar proteins. Proteins in this family are known to play important roles, in defending plants from insects and pathogens, lipid tr…
		Select seq gb|KAH6769358.1|	hypothetical protein C2S51_014694 [Perilla frutescens var. frutescens]	Perilla frutescens var. frutescens	166	166	0.71	2e-49	69.83%	118	KAH6769358.1
		Select seq dbj|GFP87420.1|	non-specific lipid-transfer protein 2 [Phtheirospermum japonicum]	Phtheirospermum japonicum	166	166	0.74	2e-49	69.11%	124	GFP87420.1
		Select seq gb|KAH6770348.1|	hypothetical protein C2S52_015151 [Perilla frutescens var. hirtella]	Perilla frutescens var. hirtella	162	162	0.71	4e-48	67.24%	118	KAH6770348.1
		Select seq gb|KAI3447851.1|	hypothetical protein Pfo_004516 [Paulownia fortunei]	Paulownia fortunei	159	159	0.71	9e-47	67.24%	118	KAI3447851.1
		Select seq ref|XP_011095135.1|	non-specific lipid-transfer protein 2 [Sesamum indicum]	Sesamum indicum	158	158	0.71	2e-46	65.52%	118	XP_011095135.1
3	OcIN23r2_Chr02g0026831	Select seq dbj|GFP87422.1|	non-specific lipid-transfer protein 3 [Phtheirospermum japonicum]	Phtheirospermum japonicum	188	188	0.98	5e-59	82.05%	131	GFP87422.1	non-specific lipid-transfer protein( domain architecture ID 10112940). non-specific lipid-transfer protein is a small, soluble protein that facilitates the transfer of fatty acids, phospholipids, glycolipids, and steroids between membranes	Superfamily cl07890: AAI_LTSS: Alpha-Amylase Inhibitors (AAI), Lipid Transfer (LT) and Seed Storage (SS) Protein family; a protein family unique to higher plants that includes cereal-type alpha-amylase inhibitors, lipid transfer proteins, seed storage proteins, and similar proteins. Proteins in this family are known to play important roles, in defending plants from insects and pathogens, lipid tr…
		Select seq ref|XP_011095133.1|	non-specific lipid-transfer protein 1 [Sesamum indicum]	Sesamum indicum	179	179	1	9e-56	74.79%	119	XP_011095133.1
		Select seq gb|KAI3473096.1|	hypothetical protein Pfo_030388 [Paulownia fortunei]	Paulownia fortunei	178	178	0.96	3e-55	79.13%	114	KAI3473096.1
		Select seq gb|KAG8363089.1|	hypothetical protein BUALT_BualtUnG0005400 [Buddleja alternifolia]	Buddleja alternifolia	169	169	1	8e-52	78.15%	118	KAG8363089.1
		Select seq gb|PIN08194.1|	hypothetical protein CDL12_19225 [Handroanthus impetiginosus]	Handroanthus impetiginosus	169	169	1	2e-51	70.59%	117	PIN08194.1
4	OcIN23r2_Chr02g0028051	Select seq gb|KAI3472820.1|	hypothetical protein Pfo_029949 [Paulownia fortunei]	Paulownia fortunei	67.8	67.8	0.92	2e-11	65.38%	283	KAI3472820.1	Blast solo en un tercio izdo de : hypothetical protein Pfo_029949 [Paulownia fortunei]	cl28922: Ubl1_cv_Nsp3_N-like Superfamily : first ubiquitin-like (Ubl) domain located at the N-terminus of coronavirus SARS-CoV non-structural protein 3 (Nsp3) and related proteins. This ubiquitin-like (Ubl) domain (Ubl1) is found at the N-terminus of coronavirus Nsp3, a large multi-functional multi-domain protein which is an essential component of the replication/transcription complex (RTC). The …
		Select seq gb|KAI3473129.1|	hypothetical protein Pfo_030421 [Paulownia fortunei]	Paulownia fortunei	67.8	67.8	0.92	2e-11	65.38%	275	KAI3473129.1
		Select seq dbj|GFP92767.1|	bag family molecular chaperone regulator 4 [Phtheirospermum japonicum]	Phtheirospermum japonicum	67.4	67.4	0.92	2e-11	59.62%	282	GFP92767.1
		Select seq emb|CAA0836269.1|	BAG family molecular chaperone regulator 4 [Striga hermonthica]	Striga hermonthica	53.9	53.9	0.92	1e-06	48.08%	217	CAA0836269.1
5	OcIN23r2_Chr02g0029091	Select seq gb|KAI3474150.1|	hypothetical protein Pfo_028938 [Paulownia fortunei]	Paulownia fortunei	123	123	1	2e-33	56.90%	115	KAI3474150.1	protease inhibitor/seed storage/LTP family protein( domain architecture ID 10028580). Protease inhibitor/seed storage/LTP family protein belongs to a protein family that is unique to higher plants and includes cereal-type alpha-amylase inhibitors, lipid transfer proteins, seed storage proteins, among others	Superfamily cl07890: AAI_LTSS: Alpha-Amylase Inhibitors (AAI), Lipid Transfer (LT) and Seed Storage (SS) Protein family; a protein family unique to higher plants that includes cereal-type alpha-amylase inhibitors, lipid transfer proteins, seed storage proteins, and similar proteins. Proteins in this family are known to play important roles, in defending plants from insects and pathogens, lipid tr…
		Select seq dbj|GFP86284.1|	hypothetical protein PHJA_000772200 [Phtheirospermum japonicum]	Phtheirospermum japonicum	120	120	1	3e-32	52.94%	116	GFP86284.1
		Select seq ref|XP_011094930.2|	uncharacterized protein LOC105174503 [Sesamum indicum]	Sesamum indicum	119	119	1	4e-32	56.90%	115	XP_011094930.2
		Select seq ref|XP_016439360.1|	PREDICTED: uncharacterized protein LOC107765250 [Nicotiana tabacum]	Nicotiana tabacum	115	115	1	2e-30	48.74%	118	XP_016439360.1
		Select seq ref|XP_028772950.1|	putative lipid-transfer protein DIR1 [Prosopis alba]	Prosopis alba	115	115	1	3e-30	53.72%	120	XP_028772950.1
		Select seq gb|KAI3519992.1|	hypothetical protein L1887_09213 [Cichorium endivia]	Cichorium endivia	114	114	1	4e-30	47.90%	118	KAI3519992.1
		Select seq ref|XP_028106470.1|	putative lipid-transfer protein DIR1 [Camellia sinensis]	Camellia sinensis	114	114	1	4e-30	50.42%	118	XP_028106470.1
6	OcIN23r2_Chr02g0029321	Select seq gb|PWA41195.1|	Gamma thionin [Artemisia annua]	Artemisia annua	99.8	99.8	0.98	2e-25	66.67%	72	PWA41195.1	gamma-thionin family protein( domain architecture ID 10447803), gamma-thionin family protein adopting the "knottin" fold, a stable cysteine-rich scaffold, in which one disulfide bridge crosses the macrocycle made by two other disulfide bridges and the connecting backbone segments, found in plant lectins/antimicrobial peptides, plant proteinase/amylase inhibitors, plant gamma-thionins, and arthrop…	Superfamily cl11589: The "knottin" fold is stable cysteine-rich scaffold, in which one disulfide bridge crosses the macrocycle made by two other disulfide bridges and the connecting backbone segments. Members include plant lectins/antimicrobial peptides, plant proteinase/amylase inhibitors, plant gamma-thionins, and arthropod defensins.
		Select seq gb|PWA38187.1|	Gamma thionin [Artemisia annua]	Artemisia annua	98.2	98.2	0.98	7e-25	63.51%	74	PWA38187.1
		Select seq gb|KVI07392.1|	Gamma thionin [Cynara cardunculus var. scolymus]	Cynara cardunculus var. scolymus	95.5	95.5	0.93	8e-24	66.18%	68	KVI07392.1
		Select seq dbj|GEX81549.1|	gamma thionin [Tanacetum cinerariifolium]	Tanacetum cinerariifolium	94.4	94.4	0.9	3e-23	66.67%	68	GEX81549.1
		Select seq gb|PWA51293.1|	Gamma thionin [Artemisia annua]	Artemisia annua	91.3	91.3	0.98	5e-22	56.47%	85	PWA51293.1
		Select seq gb|KAI3750807.1|	hypothetical protein L2E82_21651 [Cichorium intybus]	Cichorium intybus	88.2	88.2	0.82	7e-20	68.33%	154	KAI3750807.1
		Select seq gb|KAD4584022.1|	hypothetical protein E3N88_21623 [Mikania micrantha]	Mikania micrantha	90.9	90.9	0.75	7e-20	72.73%	281	KAD4584022.1
		Select seq gb|KAF5755318.1|	putative knottin, scorpion toxin [Helianthus annuus]	Helianthus annuus	82.0	82.0	0.98	2e-18	56.16%	73	KAF5755318.1
7	OcIN23r2_Chr02g0029481	Select seq dbj|GFQ04774.1|	aspartic proteinase pcs1 [Phtheirospermum japonicum]	Phtheirospermum japonicum	769	769	0.99	0.0	84.93%	433	GFQ04774.1	pepsin-like aspartic protease( domain architecture ID 10144425). pepsin-like (A1 family) peptidase is an aspartic endoprotease that hydrolyzes the peptide bonds of substrates	Superfamily cd05476: pepsin_A_like_plant; cl11403: pepsin_retropepsin_like super family
		Select seq gb|KAI3474111.1|	hypothetical protein Pfo_028899 [Paulownia fortunei]	Paulownia fortunei	764	764	0.99	0.0	84.47%	436	KAI3474111.1
		Select seq gb|PIN17067.1|	Aspartyl protease [Handroanthus impetiginosus]	Handroanthus impetiginosus	752	752	0.99	0.0	83.37%	461	PIN17067.1
		Select seq ref|XP_011094889.1|	aspartic proteinase PCS1 [Sesamum indicum]	Sesamum indicum	752	752	0.99	0.0	82.92%	436	XP_011094889.1
		Select seq gb|KAH6802847.1|	Eukaryotic aspartyl protease family protein [Perilla frutescens var. frutescens]	Perilla frutescens var. frutescens	741	741	0.99	0.0	81.09%	438	KAH6802847.1
8	OcIN23r2_Chr02g0029861		No hits
9	OcIN23r2_Chr02g0030111	Select seq gb|KAI3473206.1|	hypothetical protein Pfo_030498 [Paulownia fortunei]	Paulownia fortunei	489	489	1	2e-173	88.59%	262	KAI3473206.1		PLN00050 super family: expansin A; Provisional
		Select seq ref|XP_011077647.2|	expansin-A6-like [Sesamum indicum]	Sesamum indicum	487	487	1	1e-172	88.21%	272	XP_011077647.2
		Select seq gb|PIN09642.1|	hypothetical protein CDL12_17772 [Handroanthus impetiginosus]	Handroanthus impetiginosus	478	478	1	2e-169	87.45%	262	PIN09642.1
		Select seq gb|PIN03042.1|	hypothetical protein CDL12_24439 [Handroanthus impetiginosus]	Handroanthus impetiginosus	477	477	0.98	1e-168	86.87%	263	PIN03042.1
		Select seq ref|XP_012832016.1|	PREDICTED: expansin-A6-like [Erythranthe guttata]	Erythranthe guttata	476	476	1	2e-168	87.45%	262	XP_012832016.1
		Select seq dbj|GER28602.1|	expansin [Striga asiatica]	Striga asiatica	475	475	1	4e-168	86.31%	262	GER28602.1
10	OcIN23r2_Chr02g0030811	Select seq gb|KAI3474474.1|	hypothetical protein Pfo_029335 [Paulownia fortunei]	Paulownia fortunei	600	600	0.99	0.0	86.32%	371	KAI3474474.1	polysaccharide lyase family 1 protein( domain architecture ID 10652760); polysaccharide lyase family 1 protein such as pectate lyase that catalyzes the eliminative cleavage of pectate to yield oligosaccharides with 4-deoxy-alpha-D-galact-4-enuronosyl groups at the non-reducing ends, and pectin lyase that catalyzes the eliminative cleavage of the methyl ester pectin	cl19188: PL-6 Superfamily, Polysaccharide Lyase Family 6. Polysaccharide Lyase Family 6 is a family of beta-helical polysaccharide lyases. Members include alginate lyase (EC 4.2.2.3) and chondroitinase B (EC 4.2.2.19). Chondroitinase B is an enzyme that only cleaves the beta-(1,4)-linkage of dermatan sulfate (DS), leading to 4,5-unsaturated dermatan sulfate disaccharides as the product. DS is a h…
		Select seq gb|KAI3474049.1|	hypothetical protein Pfo_028837 [Paulownia fortunei]	Paulownia fortunei	596	596	0.99	0.0	85.71%	331	KAI3474049.1
		Select seq ref|XP_011094791.1|	probable pectate lyase 4 isoform X1 [Sesamum indicum]	Sesamum indicum	585	585	0.99	0.0	84.19%	370	XP_011094791.1
		Select seq gb|KAG8374290.1|	hypothetical protein BUALT_Bualt11G0116100 [Buddleja alternifolia]	Buddleja alternifolia	573	573	0.99	0.0	82.07%	331	KAG8374290.1
		Select seq ref|XP_012835960.1|	PREDICTED: putative pectate lyase 21 isoform X2 [Erythranthe guttata]	Erythranthe guttata	567	567	0.99	0.0	79.94%	364	XP_012835960.1
11	OcIN23r2_Chr02g0030881	Select seq gb|KAI3474042.1|	hypothetical protein Pfo_028830 [Paulownia fortunei]	Paulownia fortunei	313	313	0.99	1e-105	75.61%	203	KAI3474042.1	CAP domain-containing protein( domain architecture ID 370): CAP (CSP/antigen 5/PR1) domain-containing protein	cl00133: CAP Superfamily: CAP (cysteine-rich secretory proteins, antigen 5, and pathogenesis-related 1 proteins) domain family The CAP (cysteine-rich secretory proteins, antigen 5, and pathogenesis-related 1 proteins) domain, also called SCP (sperm-coating glycoprotein), is found in eukaryotes and prokaryotes. This family includes plant pathogenesis-related protein 1 (PR-1), which accumulates aft…
		Select seq emb|CAA0836452.1|	CAP (Cysteine-rich secretory proteins- Antigen 5-and Pathogenesis-related 1 protein) superfamily protein [Striga hermonthica]	Striga hermonthica	308	308	1	7e-104	71.50%	217	CAA0836452.1
		Select seq gb|PIN03873.1|	hypothetical protein CDL12_23591 [Handroanthus impetiginosus]	Handroanthus impetiginosus	306	306	0.99	7e-103	66.99%	217	PIN03873.1
		Select seq gb|KAG8376482.1|	hypothetical protein BUALT_Bualt09G0068100 [Buddleja alternifolia]	Buddleja alternifolia	282	282	0.99	1e-93	67.96%	204	KAG8376482.1
		Select seq gb|EPS67690.1|	hypothetical protein M569_07085 [Genlisea aurea]	Genlisea aurea	258	258	0.93	7e-84	64.77%	210	EPS67690.1
		Select seq gb|KZV26147.1|	pathogenesis-related protein 1A [Dorcoceras hygrometricum]	Dorcoceras hygrometricum	253	253	0.96	4e-82	63.50%	203	KZV26147.1
12	OcIN23r2_Chr02g0032381	Select seq dbj|GFP85556.1|	thaumatin-like protein 1 [Phtheirospermum japonicum]	Phtheirospermum japonicum	379	379	1	1e-130	76.35%	239	GFP85556.1	thaumatin family protein( domain architecture ID 10448156); thaumatin family protein similar to Arabidopsis thaliana thaumatin-like protein 1 (AtTLP1), which is involved in local responses of roots to colonization by non-pathogenic plant growth-promoting rhizobacteria (PGPR) fluorescent Pseudomonas spp., but may not be required for the establishment of subsequent induced systemic resistance (ISR)	cl02511: GH64-TLP-SF, with user query added Superfamily . This superfamily includes glycoside hydrolases of family 64 (GH64), these are mostly bacterial beta-1,3-glucanases which cleave long-chain polysaccharide beta-1,3-glucans, into specific pentasaccharide oligomers and are implicated in fungal cell wall degradation. Also included in this superfamily are thaumatin, the sweet-tasting protein fr…
		Select seq gb|KAI3474616.1|	hypothetical protein Pfo_029785 [Paulownia fortunei]	Paulownia fortunei	377	377	1	3e-130	75.00%	238	KAI3474616.1
		Select seq gb|KAI3473971.1|	hypothetical protein Pfo_028545 [Paulownia fortunei]	Paulownia fortunei	374	374	0.93	1e-128	76.44%	245	KAI3473971.1
		Select seq dbj|GFQ03662.1|	thaumatin-like protein 1 [Phtheirospermum japonicum]	Phtheirospermum japonicum	365	365	1	2e-125	74.69%	238	GFQ03662.1
		Select seq emb|CAA0830340.1|	Pathogenesis-related thaumatin superfamily protein [Striga hermonthica]	Striga hermonthica	348	348	1	1e-118	70.25%	239	CAA0830340.1
13	OcIN23r2_Chr02g0032561	Select seq gb|KAG8376645.1|	hypothetical protein BUALT_Bualt09G0085000 [Buddleja alternifolia]	Buddleja alternifolia	595	595	1	0.0	81.25%	351	KAG8376645.1	SGNH/GDSL hydrolase family protein( domain architecture ID 10110850): SGNH/GDSL hydrolase family protein is a hydrolytic enzyme such as an esterase or lipase; may have multifunctional properties including broad substrate specificity and regiospecificity	cl01053: SGNH_hydrolase: SGNH_hydrolase, or GDSL_hydrolase, is a diverse family of lipases and esterases. The tertiary fold of the enzyme is substantially different from that of the alpha/beta hydrolase family and unique among all known hydrolases; its active site closely resembles the typical Ser-His-Asp(Glu) triad from other serine hydrolases, but may lack the carboxlic acid.
		Select seq dbj|GFQ04166.1|	GDSL esterase/lipase at5g03820 [Phtheirospermum japonicum]	Phtheirospermum japonicum	592	592	1	0.0	81.53%	351	GFQ04166.1
		Select seq ref|XP_012831871.1|	PREDICTED: GDSL esterase/lipase At5g03820-like [Erythranthe guttata]	Erythranthe guttata	583	583	1	0.0	80.83%	359	XP_012831871.1
		Select seq emb|CAA0830419.1|	GDSL esterase/lipase [Striga hermonthica]	Striga hermonthica	582	582	0.95	0.0	84.32%	340	CAA0830419.1
		Select seq ref|XP_022889478.1|	GDSL esterase/lipase At5g03810-like [Olea europaea var. sylvestris]	Olea europaea var. sylvestris	581	581	0.98	0.0	79.89%	350	XP_022889478.1
14	OcIN23r2_Chr02g0033361	Select seq dbj|GFP97066.1|	GDSL esterase/lipase at5g03610 [Phtheirospermum japonicum]	Phtheirospermum japonicum	558	558	0.98	0.0	75.00%	373	GFP97066.1	SGNH/GDSL hydrolase family protein( domain architecture ID 10110850). SGNH/GDSL hydrolase family protein is a hydrolytic enzyme such as an esterase or lipase; may have multifunctional properties including broad substrate specificity and regiospecificity	cl01053: SGNH_hydrolase: SGNH_hydrolase, or GDSL_hydrolase, is a diverse family of lipases and esterases. The tertiary fold of the enzyme is substantially different from that of the alpha/beta hydrolase family and unique among all known hydrolases; its active site closely resembles the typical Ser-His-Asp(Glu) triad from other serine hydrolases, but may lack the carboxlic acid.
		Select seq dbj|GER54230.1|	GDSL esterase/lipase [Striga asiatica]	Striga asiatica	546	546	0.97	0.0	76.24%	368	GER54230.1
		Select seq emb|CAA0814315.1|	GDSL esterase/lipase [Striga hermonthica]	Striga hermonthica	522	522	0.93	0.0	73.43%	449	CAA0814315.1
		Select seq ref|XP_012839695.1|	PREDICTED: GDSL esterase/lipase At5g03610-like isoform X1 [Erythranthe guttata]	Erythranthe guttata	522	522	0.99	0.0	69.54%	365	XP_012839695.1
		Select seq ref|XP_042054326.1|	GDSL esterase/lipase At5g03610-like [Salvia splendens]	Salvia splendens	521	521	1	0.0	67.39%	381	XP_042054326.1
15	OcIN23r2_Chr02g0033801	Select seq emb|CAA0837836.1|	Alpha carbonic anhydrase 1- chloroplastic [Striga hermonthica]	Striga hermonthica	434	434	0.96	3e-151	75.65%	278	CAA0837836.1	carbonic anhydrase family protein( domain architecture ID 10123236): carbonic anhydrase family protein similar to carbonic anhydrase, which catalyzes the reversible hydration of gaseous carbon dioxide to carbonic acid	cd03124: alpha_CA_prokaryotic_like : Carbonic anhydrase alpha, prokaryotic-like subfamily. Carbonic anhydrases (CAs) are zinc-containing enzymes that catalyze the reversible hydration of carbon dioxide in a two-step mechanism: a nucleophilic attack of a zinc-bound hydroxide ion on carbon dioxide, followed by the regeneration of the active site by ionization of the zinc-bound water molecule and re…
		Select seq gb|KAI3473354.1|	hypothetical protein Pfo_030644 [Paulownia fortunei]	Paulownia fortunei	434	434	0.97	4e-151	76.92%	280	KAI3473354.1
		Select seq dbj|GER29056.1|	carbonic anhydrase family protein [Striga asiatica]	Striga asiatica	409	409	0.93	3e-141	74.33%	300	GER29056.1
		Select seq gb|KAI3471929.1|	hypothetical protein Pfo_028617 [Paulownia fortunei]	Paulownia fortunei	405	405	0.97	3e-140	73.16%	267	KAI3471929.1
		Select seq dbj|GFQ01531.1|	alpha carbonic anhydrase 1 chloroplastic [Phtheirospermum japonicum]	Phtheirospermum japonicum	402	402	0.87	8e-139	78.93%	266	GFQ01531.1
16	OcIN23r2_Chr02g0034091	Select seq dbj|GER29073.1|	terminal flower 1 [Striga asiatica]	Striga asiatica	112	112	0.98	3e-29	81.54%	175	GER29073.1	YbhB/YbcL family Raf kinase inhibitor-like protein( domain architecture ID 1002); YbhB/YbcL family Raf kinase inhibitor-like protein similar to Arabidopsis thaliana protein BROTHER of FT and TFL 1 that may form complexes with phosphorylated ligands by interfering with kinases and their effectors	cl00227: PEBP Superfamily PhosphatidylEthanolamine-Binding Protein (PEBP) domain. PhosphatidylEthanolamine-Binding Proteins (PEBPs) are represented in all three major phylogenetic divisions (eukaryotes, bacteria, archaea). A number of biological roles for members of the PEBP family include serine protease inhibition, membrane biogenesis, regulation of flowering plant stem architecture, and Raf-1 …
		Select seq dbj|GFQ06925.1|	protein self-pruning [Phtheirospermum japonicum]	Phtheirospermum japonicum	106	106	0.98	4e-27	76.92%	175	GFQ06925.1
		Select seq ref|XP_039789851.1|	CEN-like protein 2 [Panicum virgatum]	Panicum virgatum	104	104	0.98	2e-26	73.85%	173	XP_039789851.1
		Select seq ref|XP_039843546.1|	CEN-like protein 2 [Panicum virgatum]	Panicum virgatum	104	104	0.98	3e-26	73.85%	173	XP_039843546.1
		Select seq gb|KAJ1270872.1|	hypothetical protein BS78_06G084200 [Paspalum vaginatum]	Paspalum vaginatum	104	104	0.98	3e-26	75.38%	173	KAJ1270872.1
		Select seq ref|XP_006647339.1|	protein SELF-PRUNING [Oryza brachyantha]	Oryza brachyantha	103	103	0.98	5e-26	73.85%	173	XP_006647339.1
17	OcIN23r2_Chr02g0034211	Select seq dbj|GFP97072.1|	purple acid phosphatase 22 [Phtheirospermum japonicum]	Phtheirospermum japonicum	715	715	0.99	0.0	80.19%	436	GFP97072.1		cl33513: PLN02533 Superfamily. probable purple acid phosphatase
		Select seq gb|KAG8376695.1|	hypothetical protein BUALT_Bualt09G0090600 [Buddleja alternifolia]	Buddleja alternifolia	701	701	0.99	0.0	78.07%	435	KAG8376695.1
		Select seq ref|XP_012839702.1|	PREDICTED: purple acid phosphatase 22-like [Erythranthe guttata]	Erythranthe guttata	674	674	0.98	0.0	75.71%	433	XP_012839702.1
		Select seq emb|CAA0818845.1|	Purple acid phosphatase 22 [Striga hermonthica]	Striga hermonthica	665	665	0.94	0.0	78.71%	435	CAA0818845.1
		Select seq gb|PIN05398.1|	Purple acid phosphatase [Handroanthus impetiginosus]	Handroanthus impetiginosus	662	662	0.94	0.0	79.95%	434	PIN05398.1
		Select seq ref|XP_022888589.1|	purple acid phosphatase 22-like [Olea europaea var. sylvestris]	Olea europaea var. sylvestris	660	660	0.97	0.0	74.04%	438	XP_022888589.1
18	OcIN23r2_Chr02g0035981	Select seq dbj|GFQ03501.1|	putative phosphatidylglycerol/ phosphatidylinositol transfer protein ddb_g0282179 [Phtheirospermum japonicum]	Phtheirospermum japonicum	270	270	1	4e-90	85.35%	157	GFQ03501.1	ML domain-containing protein( domain architecture ID 10097046): Myeloid differentiation factor 2 (MD-2) lipid recognition (ML) domain-containing protein similar to fungal phosphatidylglycerol/phosphatidylinositol transfer protein that mediates the intermembrane transfer of phosphatidylglycerol and phosphatidylinositol	cl00274: ML Superfamily : The ML (MD-2-related lipid-recognition) domain is present in MD-1, MD-2, GM2 activator protein, Niemann-Pick type C2 (Npc2) protein, phosphatidylinositol/phosphatidylglycerol transfer protein (PG/PI-TP), mite allergen Der p 2 and several proteins of unknown function in plants, animals and fungi. These single-domain proteins form two anti-parallel beta-pleated sheets stab…
		Select seq gb|PIN06816.1|	putative protein, contains ML domain [Handroanthus impetiginosus]	Handroanthus impetiginosus	259	259	1	4e-86	80.77%	156	PIN06816.1
		Select seq ref|XP_011094191.1|	putative phosphatidylglycerol/phosphatidylinositol transfer protein DDB_G0282179 [Sesamum indicum]	Sesamum indicum	258	258	0.96	2e-85	80.13%	157	XP_011094191.1
		Select seq dbj|GER41819.1|	phosphatidylglycerol/ phosphatidylinositoltransfer protein [Striga asiatica]	Striga asiatica	250	250	1	2e-82	76.92%	156	GER41819.1
		Select seq emb|CAA0818765.1|	MD-2-related lipid recognition domain-containing protein / ML domain-containing protein [Striga hermonthica]	Striga hermonthica	248	248	1	2e-81	75.64%	156	CAA0818765.1
		Select seq dbj|GER26993.1|	phosphatidylglycerol/ phosphatidylinositoltransfer protein [Striga asiatica]	Striga asiatica	244	244	1	2e-80	74.36%	156	GER26993.1
19	OcIN23r2_Chr02g0036341	Select seq gb|KAI3443372.1|	hypothetical protein Pfo_000037 [Paulownia fortunei]	Paulownia fortunei	444	444	0.98	4e-150	76.90%	632	KAI3443372.1	glycoside hydrolase family 3 protein( domain architecture ID 11444863)glycoside hydrolase family 3 protein catalyzes the hydrolytic removal of nonreducing glycosyl end residues from a broad range of beta-D-glycans and beta-D-glycosides	cl34276: BglX Superfamily: Periplasmic beta-glucosidase and related glycosidases [Carbohydrate transport and metabolism]
		Select seq ref|XP_020553263.1|	lysosomal beta glucosidase-like [Sesamum indicum]	Sesamum indicum	442	442	0.98	2e-149	76.53%	635	XP_020553263.1
		Select seq ref|XP_011077752.1|	uncharacterized protein LOC105161676 [Sesamum indicum]	Sesamum indicum	438	438	0.98	9e-148	75.45%	633	XP_011077752.1
		Select seq gb|PIN13473.1|	protodioscin 26-O-beta-D-glucosidase [Handroanthus impetiginosus]	Handroanthus impetiginosus	435	435	0.98	2e-146	75.72%	636	PIN13473.1
		Select seq gb|KAI3447358.1|	hypothetical protein Pfo_004023 [Paulownia fortunei]	Paulownia fortunei	431	431	0.98	6e-146	72.66%	559	KAI3447358.1
		Select seq ref|XP_011094172.1|	uncharacterized protein LOC105173943 isoform X2 [Sesamum indicum]	Sesamum indicum	433	433	0.98	1e-145	75.45%	627	XP_011094172.1
		Select seq ref|XP_047981136.1|	beta-glucosidase BoGH3B-like [Salvia hispanica]	Salvia hispanica	433	433	0.98	1e-145	74.01%	634	XP_047981136.1
20	OcIN23r2_Chr02g0037211	Select seq dbj|GFQ02489.1|	probable glycosyltransferase at5g03795 [Phtheirospermum japonicum]	Phtheirospermum japonicum	207	207	0.91	1e-62	66.88%	348	GFQ02489.1	glycosyltransferase family 47 protein( domain architecture ID 10503356)glycosyltransferase family 47 protein, also called exostosin (EXT) family protein, similar to Arabidopsis thaliana xylogalacturonan beta-1,3-xylosyltransferase that catalyzes the transfer of xylose from UDP-xylose onto oligogalacturonides and endogenous acceptors	cl20239: Exostosin Superfamily :The EXT family is a family of tumor suppressor genes. Mutations of EXT1 on 8q24.1, EXT2 on 11p11-13, and EXT3 on 19p have been associated with the autosomal dominant disorder known as hereditary multiple exostoses (HME). This is the most common known skeletal dysplasia. The chromosomal locations of other EXT genes suggest association with other forms of neoplasia. …
		Select seq gb|KAG6437165.1|	hypothetical protein SASPL_102076 [Salvia splendens]	Salvia splendens	206	206	0.83	4e-60	68.06%	579	KAG6437165.1
		Select seq ref|XP_047976806.1|	probable glycosyltransferase At5g03795 isoform X1 [Salvia hispanica]	Salvia hispanica	203	203	0.83	6e-60	70.83%	446	XP_047976806.1
		Select seq ref|XP_042016172.1|	probable glycosyltransferase At5g03795 [Salvia splendens]	Salvia splendens	199	199	0.83	1e-58	69.44%	446	XP_042016172.1
		Select seq ref|XP_051150752.1|	probable glycosyltransferase At5g03795 isoform X4 [Andrographis paniculata]	Andrographis paniculata	198	198	0.83	1e-57	67.36%	481	XP_051150752.1
		Select seq gb|KAI3443369.1|	hypothetical protein Pfo_000034 [Paulownia fortunei]	Paulownia fortunei	196	196	0.91	6e-57	69.43%	473	KAI3443369.1
21	OcIN23r2_Chr02g0038081	Select seq gb|KAI3443442.1|	hypothetical protein Pfo_000107 [Paulownia fortunei]	Paulownia fortunei	496	496	1	8e-176	84.64%	277	KAI3443442.1	xyloglucan:xyloglucosyl transferase( domain architecture ID 10114995): xyloglucan:xyloglucosyl transferase is a glycosyl hydrolase family 16 protein that cleaves and religates xyloglucan polymers, an essential constituent of the plant primary cell wall	cd02176: GH16_XET : Xyloglucan endotransglycosylase, member of glycosyl hydrolase family 16. Xyloglucan endotransglycosylases (XETs) cleave and religate xyloglucan polymers in plant cell walls via a transglycosylation mechanism. Xyloglucan is a soluble hemicellulose with a backbone of beta-1,4-linked glucose units, partially substituted with alpha-1,6-linked xylopyranose branches. It binds noncov…
		Select seq gb|ABD98046.1|	xyloglucan endotransglycosylase [Striga asiatica]	Striga asiatica	484	484	0.99	5e-171	82.37%	277	ABD98046.1
		Select seq gb|KAH6825409.1|	xyloglucan endotransglycosylase 6 [Perilla frutescens var. hirtella]	Perilla frutescens var. hirtella	481	481	1	1e-169	81.49%	279	KAH6825409.1
		Select seq ref|XP_012851257.1|	PREDICTED: probable xyloglucan endotransglucosylase/hydrolase protein 23 [Erythranthe guttata]	Erythranthe guttata	480	480	1	1e-169	82.86%	275	XP_012851257.1
		Select seq gb|KAH6818448.1|	xyloglucan endotransglycosylase 6 [Perilla frutescens var. frutescens]	Perilla frutescens var. frutescens	480	480	0.99	2e-169	82.08%	279	KAH6818448.1
		Select seq gb|KAH6779248.1|	xyloglucan endotransglycosylase 6 [Perilla frutescens var. hirtella]	Perilla frutescens var. hirtella	478	478	0.99	9e-169	81.72%	279	KAH6779248.1
		Select seq emb|CAA0818727.1|	Probable xyloglucan endotransglucosylase/hydrolase protein 23 [Striga hermonthica]	Striga hermonthica	470	470	1	2e-165	80.71%	274	CAA0818727.1
22	OcIN23r2_Chr02g0038271	Select seq emb|CAI0441842.1|	unnamed protein product [Linum tenue]	Linum tenue	146	146	1	8e-40	81.18%	424	CAI0441842.1	glycoside hydrolase family protein( domain architecture ID 581038): glycoside hydrolase family protein may catalyze the hydrolysis of glycosidic bonds in complex sugars	cl23725: Glyco_hydro Superfamily, Glycosyl hydrolases. A functionally diverse superfamily containing glycosyl hydrolase families 1,5,10,17,44,72, and others.
		Select seq emb|CAI0408922.1|	unnamed protein product [Linum tenue]	Linum tenue	144	144	1	6e-39	78.82%	420	CAI0408922.1
		Select seq ref|XP_042520357.1|	glucan endo-1,3-beta-glucosidase 11-like isoform X2 [Macadamia integrifolia]	Macadamia integrifolia	128	128	1	4e-33	72.94%	392	XP_042520357.1
		Select seq ref|XP_042520356.1|	glucan endo-1,3-beta-glucosidase 11-like isoform X1 [Macadamia integrifolia]	Macadamia integrifolia	127	127	1	8e-33	72.94%	412	XP_042520356.1
		Select seq ref|XP_042505750.1|	glucan endo-1,3-beta-glucosidase 11 [Macadamia integrifolia]	Macadamia integrifolia	126	126	1	3e-32	71.76%	413	XP_042505750.1
		Select seq ref|XP_021900469.1|	glucan endo-1,3-beta-glucosidase 11 [Carica papaya]	Carica papaya	126	126	1	3e-32	68.24%	410	XP_021900469.1

## Sheet: BlastP vs PHI 4,14 DB
Calderón-González et al. Table S5_Spreadsheet 4. BlastP of the secretome selected genes in the region of AvrG-GV vs PHI-DB
# Query: OcIN23r2_Chr02g0026801 len=115 end=694820 strand=- begin=692355 gn=OcIN23r2Chr02g0026801 chr=OcIN23Chr02 type=prot def=Putative plant lipid transfer protein/Par allergen
# Database: /data/phi-blast/fasta/Phi414/phi414.fas
query id	subject id	% identity	alignment length	mismatches	gap opens	q. start	q. end	s. start	s. end	evalue	bit score
# Fields: query id, subject id, % identity, alignment length, mismatches, gap opens, q. start, q. end, s. start, s. end, evalue, bit score
# 7 hits found
OcIN23r2_Chr02g0026801	P77432#PHI:9990#LsrK#562#Escherichia_coli#reduced_virulence	46.67	30	15	1	70	99	64	92	0.20	29.3
OcIN23r2_Chr02g0026801	Q8XZK9#PHI:10846#RSc1386#305#Ralstonia_solanacearum#effector_(plant_avirulence_determinant)	33.33	45	24	1	27	71	278	316	0.75	27.7
OcIN23r2_Chr02g0026801	Q4ZHV4#PHI:4011#Vah_1#55601#Vibrio_anguillarum#unaffected_pathogenicity	30.30	66	44	1	4	69	431	494	1.2	26.9
OcIN23r2_Chr02g0026801	P17794#PHI:11109#CagE_(VirB4)#210#Helicobacter_pylori#reduced_virulence	29.79	47	31	1	47	93	605	649	5.3	25.0
OcIN23r2_Chr02g0026801	S7UV08#PHI:12166#CTDSPL3_(CTD3)_(TGGT1_202550)#5811#Toxoplasma_gondii#unaffected_pathogenicity	28.89	90	47	4	12	98	1536	1611	6.8	24.6
OcIN23r2_Chr02g0026801	G4MYA7#PHI:5607#FZC16#318829#Magnaporthe_oryzae#unaffected_pathogenicity	33.33	42	26	1	69	110	386	425	7.9	24.6
OcIN23r2_Chr02g0026801	Q8NID8#PHI:472__PHI:2344__PHI:5496__PHI:5541__PHI:5555__PHI:6285#AVR2__Avr2#5499#Fulvia_fulva#effector_(plant_avirulence_determinant)	26.00	50	36	1	66	115	19	67	8.8	23.5
# BLASTP 2.2.30+
# Query: OcIN23r2_Chr02g0026811 len=162 end=724212 strand=- gn=OcIN23r2Chr02g0026811 begin=723072 chr=OcIN23Chr02 type=prot def=Putative plant lipid transfer protein/Par allergen
# Database: /data/phi-blast/fasta/Phi414/phi414.fas
# Fields: query id, subject id, % identity, alignment length, mismatches, gap opens, q. start, q. end, s. start, s. end, evalue, bit score
query id	, subject id,	% identity,	alignment length,	mismatches	, gap opens	, q. start	, q. end,	s. start,	s. end,	evalue,	bit score
# 6 hits found
OcIN23r2_Chr02g0026811	Q60153#PHI:700__PHI:10041#TcpA__Tcpa#666#Vibrio_cholerae#reduced_virulence	27.06	85	57	2	25	109	141	220	0.005	34.7
OcIN23r2_Chr02g0026811	W9BHK4#PHI:6566#Irp2#573#Klebsiella_pneumoniae#unaffected_pathogenicity	40.00	50	27	1	6	55	688	734	2.0	27.3
OcIN23r2_Chr02g0026811	Q7CI41#PHI:4953#Irp2#632#Yersinia_pestis#loss_of_pathogenicity__reduced_virulence	40.00	50	27	1	6	55	688	734	2.0	27.3
OcIN23r2_Chr02g0026811	A0A3N4B635#PHI:11910#Irp2#632#Yersinia_pestis#increased_virulence_(hypervirulence)__reduced_virulence	40.00	50	27	1	6	55	688	734	2.0	27.3
OcIN23r2_Chr02g0026811	Q9A0G6#PHI:5069#GacA#1314#Streptococcus_pyogenes#lethal	30.56	36	25	0	122	157	198	233	5.4	25.8
OcIN23r2_Chr02g0026811	I1SAJ7#PHI:9042#Nrps5_(FGSG_13878)#5518#Fusarium_graminearum#reduced_virulence	47.37	19	10	0	63	81	7098	7116	6.4	25.8
# BLASTP 2.2.30+
# Query: OcIN23r2_Chr02g0026831 len=119 chr=OcIN23Chr02 end=734249 strand=- gn=OcIN23r2Chr02g0026831 begin=732505 type=prot def=Putative plant lipid transfer protein/Par allergen
# Database: /data/phi-blast/fasta/Phi414/phi414.fas
# Fields: query id, subject id, % identity, alignment length, mismatches, gap opens, q. start, q. end, s. start, s. end, evalue, bit score
# 4 hits found
OcIN23r2_Chr02g0026831	A0A1C3YN88#PHI:1701#GzZC016#5518#Fusarium_graminearum#unaffected_pathogenicity	26.83	41	30	0	22	62	536	576	4.7	25.4
OcIN23r2_Chr02g0026831	W7MR09#PHI:9929#Myo1#117187#Fusarium_verticillioides#unaffected_pathogenicity__reduced_virulence	31.43	70	42	2	47	111	825	893	5.2	25.4
OcIN23r2_Chr02g0026831	D2EAY0#PHI:2602#Rim9#5270#Ustilago_maydis#unaffected_pathogenicity	38.46	26	16	0	48	73	491	516	9.1	24.6
OcIN23r2_Chr02g0026831	B8N780#PHI:7726#AfRafA#5059#Aspergillus_flavus#reduced_virulence	35.09	57	26	3	49	103	284	331	9.8	24.3
# BLASTP 2.2.30+
# Query: OcIN23r2_Chr02g0028051 len=56 chr=OcIN23Chr02 begin=1846012 gn=OcIN23r2Chr02g0028051 end=1846569 strand=- type=prot def=hypothetical protein
# Database: /data/phi-blast/fasta/Phi414/phi414.fas
# Fields: query id, subject id, % identity, alignment length, mismatches, gap opens, q. start, q. end, s. start, s. end, evalue, bit score
# 7 hits found
OcIN23r2_Chr02g0028051	G8DNS9#PHI:2261#NPS6#45130#Bipolaris_sorokiniana#reduced_virulence	40.00	45	23	2	10	53	5	46	1.00	25.0
OcIN23r2_Chr02g0028051	Q6WIH5#PHI:4970#MEP1#523103#Trichophyton_mentagrophytes#reduced_virulence	30.23	43	26	1	11	49	405	447	1.3	24.6
OcIN23r2_Chr02g0028051	Q6WIH6#PHI:4974#MEP5#523103#Trichophyton_mentagrophytes#reduced_virulence	27.91	43	27	1	11	49	403	445	1.9	24.3
OcIN23r2_Chr02g0028051	Q5AHA0#PHI:136__PHI:11569#CaHK1_(CHK1)__Chk1#5476#Candida_albicans#reduced_virulence__loss_of_pathogenicity__unaffected_pathogenicity	34.69	49	27	3	6	50	317	364	2.5	23.9
OcIN23r2_Chr02g0028051	Q81J94#PHI:6483#Mfd#1396#Bacillus_cereus#loss_of_pathogenicity	40.00	25	15	0	12	36	218	242	3.2	23.5
OcIN23r2_Chr02g0028051	Q4WTR6#PHI:3205__PHI:3901#Mid1__Afmid1#746128#Aspergillus_fumigatus#reduced_virulence	30.77	39	21	1	6	44	298	330	8.2	22.3
OcIN23r2_Chr02g0028051	I1RA39#PHI:1205#(Sc_CDC15)#5518#Fusarium_graminearum#reduced_virulence	31.58	38	26	0	19	56	570	607	9.2	22.3
# BLASTP 2.2.30+
# Query: OcIN23r2_Chr02g0029091 len=116 chr=OcIN23Chr02 begin=2853557 gn=OcIN23r2Chr02g0029091 strand=- end=2854887 type=prot def=Putative lipid-transfer protein DIR1
# Database: /data/phi-blast/fasta/Phi414/phi414.fas
# Fields: query id, subject id, % identity, alignment length, mismatches, gap opens, q. start, q. end, s. start, s. end, evalue, bit score
# 3 hits found
OcIN23r2_Chr02g0029091	G3C9T3#PHI:2947__PHI:4773__PHI:4854#HaRxLL441#272952#Hyaloperonospora_arabidopsidis#effector_(plant_avirulence_determinant)	35.71	28	18	0	62	89	276	303	0.98	26.9
OcIN23r2_Chr02g0029091	B9DR51#PHI:1133#Lmepi#5022#Leptosphaeria_maculans#loss_of_pathogenicity	64.29	14	5	0	57	70	42	55	8.3	24.3
OcIN23r2_Chr02g0029091	G4MY67#PHI:9290#RAM1_(MGG_01287T0)#318829#Magnaporthe_oryzae#reduced_virulence	42.86	21	12	0	76	96	59	79	9.0	24.3
# BLASTP 2.2.30+
# Query: OcIN23r2_Chr02g0029321 len=73 begin=3067018 gn=OcIN23r2Chr02g0029321 strand=- end=3068369 chr=OcIN23Chr02 type=prot def=Putative knottin, scorpion toxin-like superfamily
# Database: /data/phi-blast/fasta/Phi414/phi414.fas
# Fields: query id, subject id, % identity, alignment length, mismatches, gap opens, q. start, q. end, s. start, s. end, evalue, bit score
# 10 hits found
OcIN23r2_Chr02g0029321	A0A0E0SJJ3#PHI:5393#GLX#5518#Fusarium_graminearum#reduced_virulence	34.29	35	22	1	34	68	298	331	2.3	24.6
OcIN23r2_Chr02g0029321	I1R9K3#PHI:1990#GzZC305#5518#Fusarium_graminearum#reduced_virulence	31.58	38	25	1	6	43	518	554	2.8	24.3
OcIN23r2_Chr02g0029321	W7N216#PHI:5393#GLX#117187#Fusarium_verticillioides#reduced_virulence	34.29	35	22	1	34	68	299	332	3.5	24.3
OcIN23r2_Chr02g0029321	E9EFJ1#PHI:9492#MaChsV_(XP_007814979.1)#92637#Metarhizium_acridum#reduced_virulence	52.94	17	8	0	31	47	50	66	3.6	24.3
OcIN23r2_Chr02g0029321	X0J8P9#PHI:5393#GLX#5507#Fusarium_oxysporum#reduced_virulence	34.29	35	22	1	34	68	299	332	4.1	23.9
OcIN23r2_Chr02g0029321	G4N111#PHI:5640#FZC43#318829#Magnaporthe_oryzae#unaffected_pathogenicity	38.71	31	15	2	46	72	43	73	4.6	23.9
OcIN23r2_Chr02g0029321	A0A0J9VK23#PHI:9591#Pmt2_(FOXG_11176)#5507#Fusarium_oxysporum#reduced_virulence	43.33	30	16	1	4	33	247	275	6.0	23.5
OcIN23r2_Chr02g0029321	I1RAP1#PHI:1988#GzZC303#5518#Fusarium_graminearum#unaffected_pathogenicity	47.62	21	11	0	47	67	19	39	7.4	23.1
OcIN23r2_Chr02g0029321	Q9HG15#PHI:169#CLTA1#290576#Colletotrichum_lindemuthianum#loss_of_pathogenicity	47.62	21	11	0	47	67	19	39	7.4	23.1
OcIN23r2_Chr02g0029321	D4I229#PHI:7094__PHI:7438#ClpV-2__EAMY__3222#552#Erwinia_amylovora#reduced_virulence__unaffected_pathogenicity__increased_virulence_(hypervirulence)	42.11	19	11	0	25	43	22	40	9.7	23.1
# BLASTP 2.2.30+
# Query: OcIN23r2_Chr02g0029481 len=441 chr=OcIN23Chr02 strand=+ end=3230362 gn=OcIN23r2Chr02g0029481 begin=3228316 type=prot def=Putative nepenthesin
# Database: /data/phi-blast/fasta/Phi414/phi414.fas
# Fields: query id, subject id, % identity, alignment length, mismatches, gap opens, q. start, q. end, s. start, s. end, evalue, bit score
# 36 hits found
OcIN23r2_Chr02g0029481	Q6FVH6#PHI:7932#Cgyps8#5478#Candida_glabrata#reduced_virulence__unaffected_pathogenicity	23.68	397	236	12	68	427	52	418	1e-08	55.1
OcIN23r2_Chr02g0029481	Q6FVH4#PHI:7934#Cgyps10#5478#Candida_glabrata#reduced_virulence__unaffected_pathogenicity	28.04	214	116	7	68	246	48	258	1e-07	52.0
OcIN23r2_Chr02g0029481	Q6FVH8#PHI:7929#Cgyps5#5478#Candida_glabrata#reduced_virulence__unaffected_pathogenicity	25.11	231	130	6	67	262	52	274	3e-05	44.7
OcIN23r2_Chr02g0029481	Q6FVH9#PHI:7928#Cgyps4#5478#Candida_glabrata#reduced_virulence__unaffected_pathogenicity	22.77	404	222	21	68	424	52	412	4e-05	44.3
OcIN23r2_Chr02g0029481	Q6FVH7#PHI:7930#Cgyps6#5478#Candida_glabrata#reduced_virulence__unaffected_pathogenicity	24.14	406	214	20	68	424	51	411	0.0001	42.7
OcIN23r2_Chr02g0029481	Q5AC08#PHI:6788__PHI:6794__PHI:6809__PHI:6816__PHI:10193#Sap6#5476#Candida_albicans#unaffected_pathogenicity__reduced_virulence__increased_virulence_(hypervirulence)	27.73	119	61	4	64	175	88	188	0.0005	40.4
OcIN23r2_Chr02g0029481	P0CY27#PHI:6783__PHI:6789__PHI:6811#Sap1#5476#Candida_albicans#reduced_virulence__unaffected_pathogenicity	22.55	204	111	8	46	230	48	223	0.001	39.7
OcIN23r2_Chr02g0029481	Q6FVJ4#PHI:7926#Cgyps2#5478#Candida_glabrata#reduced_virulence__unaffected_pathogenicity	57.69	26	11	0	67	92	68	93	0.002	39.3
OcIN23r2_Chr02g0029481	P0DJ06#PHI:72__PHI:6784__PHI:6790__PHI:6812#SAP2__Sap2#5476#Candida_albicans#reduced_virulence__loss_of_pathogenicity__unaffected_pathogenicity	20.96	415	207	17	53	427	54	387	0.002	38.9
OcIN23r2_Chr02g0029481	Q6FVH3#PHI:7935#Cgyps11#5478#Candida_glabrata#reduced_virulence__unaffected_pathogenicity	25.95	131	75	5	68	178	50	178	0.002	38.9
OcIN23r2_Chr02g0029481	P0CY26#PHI:68#SAP1#5476#Candida_albicans#reduced_virulence	23.53	204	110	9	49	230	44	223	0.003	37.7
OcIN23r2_Chr02g0029481	S8F6T7#PHI:5277#ASP5#5811#Toxoplasma_gondii#reduced_virulence	22.62	420	237	19	68	428	415	805	0.005	37.7
OcIN23r2_Chr02g0029481	P0CY29#PHI:6785__PHI:6791__PHI:6813#Sap3#5476#Candida_albicans#reduced_virulence__unaffected_pathogenicity	21.13	407	225	17	44	427	54	387	0.005	37.4
OcIN23r2_Chr02g0029481	P0CY28#PHI:73#SAP3#5476#Candida_albicans#reduced_virulence	21.13	407	225	17	44	427	54	387	0.005	37.4
OcIN23r2_Chr02g0029481	P43095#PHI:127#SAP6#5476#Candida_albicans#reduced_virulence	26.89	119	62	4	64	175	88	188	0.009	36.6
OcIN23r2_Chr02g0029481	Q5A8N2#PHI:6786__PHI:6792__PHI:6807__PHI:6814#Sap4#5476#Candida_albicans#unaffected_pathogenicity__reduced_virulence	26.83	123	65	5	64	179	87	191	0.012	36.2
OcIN23r2_Chr02g0029481	P43093#PHI:125#SAP4#5476#Candida_albicans#reduced_virulence	26.83	123	65	5	64	179	87	191	0.012	36.2
OcIN23r2_Chr02g0029481	Q6FJR5#PHI:7925#Cgyps1#5478#Candida_glabrata#reduced_virulence__unaffected_pathogenicity	48.39	31	16	0	62	92	69	99	0.040	34.7
OcIN23r2_Chr02g0029481	Q00663#PHI:17#ACP#5482#Candida_tropicalis#reduced_virulence	21.43	392	189	16	70	427	78	384	0.072	33.9
OcIN23r2_Chr02g0029481	G8B6X1#PHI:9400#RI_SAPP1_(CPAR2_102410)#5480#Candida_parapsilosis#unaffected_pathogenicity__reduced_virulence	25.40	126	65	4	70	184	80	187	0.082	33.5
OcIN23r2_Chr02g0029481	Q8NJS2#PHI:697#Ugt51E1#5022#Leptosphaeria_maculans#unaffected_pathogenicity	45.16	31	14	1	69	96	88	118	0.14	32.7
OcIN23r2_Chr02g0029481	P43094#PHI:126__PHI:6787__PHI:6793__PHI:6808__PHI:6815#SAP5__Sap5#5476#Candida_albicans#reduced_virulence__unaffected_pathogenicity	24.35	193	96	9	62	230	84	250	0.15	32.7
OcIN23r2_Chr02g0029481	Q8I6Z5#PHI:8625#Pfpmv#5833#Plasmodium_falciparum#reduced_virulence	25.13	187	99	10	68	230	102	271	0.16	32.7
OcIN23r2_Chr02g0029481	Q59VH7#PHI:480#SAP7#5476#Candida_albicans#unaffected_pathogenicity__reduced_virulence	24.35	115	56	4	67	169	227	322	0.16	32.7
OcIN23r2_Chr02g0029481	J4UIJ0#PHI:9546#BbepnL-1_(BBA_07766)#176275#Beauveria_bassiana#reduced_virulence	26.47	102	52	3	72	171	77	157	0.18	32.3
OcIN23r2_Chr02g0029481	Q6FVH5#PHI:7933#Cgyps9#5478#Candida_glabrata#reduced_virulence__unaffected_pathogenicity	65.00	20	7	0	68	87	52	71	0.55	31.2
OcIN23r2_Chr02g0029481	G4ML12#PHI:6739#MoGls2#318829#Magnaporthe_oryzae#reduced_virulence	34.00	50	25	2	109	153	5	51	0.76	30.8
OcIN23r2_Chr02g0029481	A0A090B8T6#PHI:10397#CusR_(ABUW_3323)#470#Acinetobacter_baumannii#reduced_virulence	29.49	78	48	2	369	439	83	160	1.2	29.6
OcIN23r2_Chr02g0029481	P08870#PHI:7662#PyrE#28901#Salmonella_enterica#reduced_virulence__unaffected_pathogenicity	47.62	21	11	0	289	309	55	75	1.5	29.3
OcIN23r2_Chr02g0029481	Q5AP90#PHI:2886#MNN23#5476#Candida_albicans#reduced_virulence	29.17	72	42	3	223	288	174	242	1.9	29.3
OcIN23r2_Chr02g0029481	P9WNC3#PHI:3627#Rv2924c#1773#Mycobacterium_tuberculosis#unaffected_pathogenicity	40.38	52	22	3	348	396	1	46	2.9	28.5
OcIN23r2_Chr02g0029481	G8B6Y8#PHI:9401#RI_SAPP2_(CPAR2_102580)#5480#Candida_parapsilosis#unaffected_pathogenicity__reduced_virulence	23.91	138	67	4	68	199	87	192	3.6	28.5
OcIN23r2_Chr02g0029481	E0SLM3#PHI:8576#PyrE_(Dda3937_03258)#204038#Dickeya_dadantii#reduced_virulence	42.86	21	12	0	289	309	55	75	4.3	27.7
OcIN23r2_Chr02g0029481	D2TPE2#PHI:10905#TolB#67825#Citrobacter_rodentium#reduced_virulence	28.00	50	36	0	179	228	144	193	7.8	27.3
OcIN23r2_Chr02g0029481	G4MKY1#PHI:7991#PoVps9_(MGG_05379)__PoVps9#318829#Magnaporthe_oryzae#reduced_virulence__loss_of_pathogenicity	28.57	56	39	1	164	219	596	650	8.2	27.3
OcIN23r2_Chr02g0029481	Q7Z8N5#PHI:295#CvCPS1#40125#Bipolaris_victoriae#reduced_virulence	38.64	44	27	0	125	168	81	124	9.8	26.9
# BLASTP 2.2.30+
# Query: OcIN23r2_Chr02g0029861 len=101 type=prot end=4282244 strand=+ gn=OcIN23r2Chr02g0029861 begin=4281677 chr=OcIN23Chr02 def=Putative flavivirus NS3, petidase S7, peptidase S1, PA clan
# Database: /data/phi-blast/fasta/Phi414/phi414.fas
# Fields: query id, subject id, % identity, alignment length, mismatches, gap opens, q. start, q. end, s. start, s. end, evalue, bit score
# 14 hits found
OcIN23r2_Chr02g0029861	Q2FZL2#PHI:11227#SspA#1280#Staphylococcus_aureus#increased_virulence_(hypervirulence)__reduced_virulence__unaffected_pathogenicity	41.46	41	23	1	6	46	221	260	0.041	30.4
OcIN23r2_Chr02g0029861	B8F6T4#PHI:6358__PHI:11822#HtrA#738#Glaesserella_parasuis#reduced_virulence	41.67	36	20	1	9	44	206	240	0.28	28.1
OcIN23r2_Chr02g0029861	Q180C8#PHI:4637#CD3284#1496#Clostridioides_difficile#increased_virulence_(hypervirulence)	57.89	19	8	0	19	37	213	231	0.34	28.1
OcIN23r2_Chr02g0029861	Q2FXC3#PHI:11222#SplB#1280#Staphylococcus_aureus#increased_virulence_(hypervirulence)__reduced_virulence__unaffected_pathogenicity	43.48	23	13	0	19	41	189	211	0.43	27.7
OcIN23r2_Chr02g0029861	Q2FXC4#PHI:11223#SplC#1280#Staphylococcus_aureus#increased_virulence_(hypervirulence)__reduced_virulence__unaffected_pathogenicity	36.36	33	20	1	5	37	176	207	1.2	26.2
OcIN23r2_Chr02g0029861	Q04HU1#PHI:3898#HtrA#1313#Streptococcus_pneumoniae#reduced_virulence	50.00	24	12	0	19	42	230	253	1.9	25.8
OcIN23r2_Chr02g0029861	D2TI49#PHI:8690#DegP_(ROD_01651)#67825#Citrobacter_rodentium#loss_of_pathogenicity__unaffected_pathogenicity	35.14	37	23	1	9	45	220	255	2.4	25.8
OcIN23r2_Chr02g0029861	Q4WLT4#PHI:2533#FKS1#746128#Aspergillus_fumigatus#lethal	28.30	53	27	1	7	59	1130	1171	2.6	25.8
OcIN23r2_Chr02g0029861	Q2FXC5#PHI:11224#SplD#1280#Staphylococcus_aureus#increased_virulence_(hypervirulence)__reduced_virulence__unaffected_pathogenicity	44.83	29	16	0	21	49	190	218	3.2	25.0
OcIN23r2_Chr02g0029861	Q2FXC2#PHI:11221#SplA#1280#Staphylococcus_aureus#increased_virulence_(hypervirulence)__reduced_virulence__unaffected_pathogenicity	32.35	34	22	1	4	37	171	203	4.4	24.6
OcIN23r2_Chr02g0029861	E0SHD8#PHI:8575#DegQ_(Dda3937_00697)#204038#Dickeya_dadantii#reduced_virulence	36.11	36	22	1	9	44	202	236	6.4	24.3
OcIN23r2_Chr02g0029861	D4HUI1#PHI:9318#IlvA#552#Erwinia_amylovora#reduced_virulence	29.27	41	29	0	1	41	58	98	8.9	23.9
OcIN23r2_Chr02g0029861	C0RMC2#PHI:11551#B0965#29459#Brucella_melitensis#unaffected_pathogenicity	29.58	71	36	3	20	79	46	113	9.0	23.9
OcIN23r2_Chr02g0029861	E5A7E1#PHI:10272#Abl1_(Lema_T087750.1)#5022#Leptosphaeria_maculans#unaffected_pathogenicity	25.53	47	30	1	59	100	261	307	9.9	23.9
# BLASTP 2.2.30+
# Query: OcIN23r2_Chr02g0030111 len=263 type=prot chr=OcIN23Chr02 strand=+ end=4637611 begin=4634874 gn=OcIN23r2Chr02g0030111 def=Putative expansin/Lol pI, expansin, cellulose-binding-like domain superfamily
# Database: /data/phi-blast/fasta/Phi414/phi414.fas
# Fields: query id, subject id, % identity, alignment length, mismatches, gap opens, q. start, q. end, s. start, s. end, evalue, bit score
# 1 hits found
OcIN23r2_Chr02g0030111	A0A194WAB9#PHI:11042#PKS39_(VM1G_09018)#105487#Valsa_mali#unaffected_pathogenicity	39.62	53	30	1	24	76	890	940	0.24	31.2
# BLASTP 2.2.30+
# Query: OcIN23r2_Chr02g0030811 len=330 strand=- end=5451600 gn=OcIN23r2Chr02g0030811 begin=5445877 chr=OcIN23Chr02 type=prot def=Putative pectate lyase
# Database: /data/phi-blast/fasta/Phi414/phi414.fas
# Fields: query id, subject id, % identity, alignment length, mismatches, gap opens, q. start, q. end, s. start, s. end, evalue, bit score
# 14 hits found
OcIN23r2_Chr02g0030811	P0C1A5#PHI:6855#PelE#204038#Dickeya_dadantii#reduced_virulence	32.99	197	86	6	63	214	97	292	9e-22	93.6
OcIN23r2_Chr02g0030811	G8AA67#PHI:2476#CcpelA#27358#Colletotrichum_coccodes#reduced_virulence__increased_virulence_(hypervirulence)	32.69	208	127	5	50	248	64	267	1e-21	92.0
OcIN23r2_Chr02g0030811	O59939#PHI:222#PELB#474922#Colletotrichum_gloeosporioides#reduced_virulence	28.77	212	137	5	47	248	67	274	1e-21	92.0
OcIN23r2_Chr02g0030811	E0SAZ3#PHI:6854#PelD#204038#Dickeya_dadantii#reduced_virulence	33.50	197	85	6	63	214	86	281	1e-20	90.1
OcIN23r2_Chr02g0030811	G4NGD2#PHI:12054#MoPL1_(MGG_04348)#318829#Magnaporthe_oryzae#reduced_virulence	31.13	212	130	8	49	249	60	266	9e-19	83.6
OcIN23r2_Chr02g0030811	P0C1A3#PHI:6853#PelA#204038#Dickeya_dadantii#reduced_virulence	27.00	200	98	7	63	214	87	286	3e-15	74.3
OcIN23r2_Chr02g0030811	Q5H4P5#PHI:6841#Pel#347#Xanthomonas_oryzae#unaffected_pathogenicity	31.39	137	68	4	130	240	142	278	3e-13	68.2
OcIN23r2_Chr02g0030811	E0SJQ6#PHI:6856#PelB#204038#Dickeya_dadantii#reduced_virulence	23.67	169	110	5	97	250	126	290	2e-05	44.3
OcIN23r2_Chr02g0030811	E0SJQ7#PHI:6857#PelC#204038#Dickeya_dadantii#reduced_virulence	25.56	133	81	5	97	214	124	253	0.0002	41.2
OcIN23r2_Chr02g0030811	A0A0D3LXD4#PHI:4617#PcPL1#4784#Phytophthora_capsici#increased_virulence_(hypervirulence)__reduced_virulence	30.77	104	61	5	74	167	132	234	0.027	34.7
OcIN23r2_Chr02g0030811	Q8XVQ5#PHI:2492__PHI:5144__PHI:10857#PopW__RSc2775#305#Ralstonia_solanacearum#unaffected_pathogenicity__effector_(plant_avirulence_determinant)	20.69	261	163	9	48	296	147	375	0.95	29.6
OcIN23r2_Chr02g0030811	I1RUP6#PHI:11732#Gls_(FGSG_07946)#5518#Fusarium_graminearum#reduced_virulence	28.57	56	35	1	167	222	460	510	2.9	28.5
OcIN23r2_Chr02g0030811	A0A0D2XWJ8#PHI:4727#Gdb1#5507#Fusarium_oxysporum#reduced_virulence__unaffected_pathogenicity	36.96	46	29	0	263	308	1325	1370	3.9	27.7
OcIN23r2_Chr02g0030811	F1CLH1#PHI:6878__PHI:8498#RtxA1#672#Vibrio_vulnificus#reduced_virulence__increased_virulence_(hypervirulence)__unaffected_pathogenicity__loss_of_pathogenicity	39.39	33	20	0	55	87	163	195	6.0	27.3
# BLASTP 2.2.30+
# Query: OcIN23r2_Chr02g0030881 len=207 type=prot strand=+ end=5512593 begin=5509178 gn=OcIN23r2Chr02g0030881 chr=OcIN23Chr02 def=Putative CAP superfamily protein
# Database: /data/phi-blast/fasta/Phi414/phi414.fas
# Fields: query id, subject id, % identity, alignment length, mismatches, gap opens, q. start, q. end, s. start, s. end, evalue, bit score
# 14 hits found
OcIN23r2_Chr02g0030881	Q9HFZ2#PHI:184#RBT4#5476#Candida_albicans#reduced_virulence	34.01	147	81	6	59	202	213	346	3e-16	74.7
OcIN23r2_Chr02g0030881	I1RHQ1#PHI:7651#FgPR-IL-4#5518#Fusarium_graminearum#reduced_virulence	29.73	148	95	4	53	200	108	246	6e-14	66.6
OcIN23r2_Chr02g0030881	I1RH65#PHI:7650#FgPR-IL-3#5518#Fusarium_graminearum#unaffected_pathogenicity	30.38	158	96	7	50	200	118	268	1e-12	63.5
OcIN23r2_Chr02g0030881	I1RG88#PHI:7649#FgPR-IL-2#5518#Fusarium_graminearum#unaffected_pathogenicity	31.11	135	79	7	62	196	48	168	5e-10	55.5
OcIN23r2_Chr02g0030881	G1JUH0#PHI:5498#Gr-VAP1#31243#Globodera_rostochiensis#effector_(plant_avirulence_determinant)	25.15	171	105	7	43	192	16	184	0.002	37.0
OcIN23r2_Chr02g0030881	W7M3S4#PHI:7144#FvSCP1#117187#Fusarium_verticillioides#reduced_virulence	24.34	152	92	8	62	196	174	319	0.002	36.6
OcIN23r2_Chr02g0030881	I1RAN7#PHI:7648#FgPR-IL-1#5518#Fusarium_graminearum#unaffected_pathogenicity	27.04	159	96	7	39	188	14	161	0.020	33.5
OcIN23r2_Chr02g0030881	Q8ZLT3#PHI:3878#Pnp#28901#Salmonella_enterica#reduced_virulence	38.89	54	26	3	54	101	207	259	0.20	30.8
OcIN23r2_Chr02g0030881	Q876Z6#PHI:375#REN1#5507#Fusarium_oxysporum#unaffected_pathogenicity	29.20	113	70	5	3	106	533	644	1.3	28.5
OcIN23r2_Chr02g0030881	J9VNZ8#PHI:3528#PHO89#5207#Cryptococcus_neoformans#reduced_virulence	36.73	49	30	1	6	53	149	197	1.8	27.7
OcIN23r2_Chr02g0030881	P00722#PHI:6268__PHI:9897#LacZ#562#Escherichia_coli#reduced_virulence__unaffected_pathogenicity	36.73	49	31	0	44	92	28	76	2.4	27.7
OcIN23r2_Chr02g0030881	G4MNL6#PHI:2092#Cch1#318829#Magnaporthe_oryzae#reduced_virulence	24.14	87	58	4	28	108	1972	2056	2.5	27.7
OcIN23r2_Chr02g0030881	P0A086#PHI:4580#MsrA2#1280#Staphylococcus_aureus#unaffected_pathogenicity__reduced_virulence	40.74	27	16	0	110	136	69	95	4.6	26.2
OcIN23r2_Chr02g0030881	Q5NEM9#PHI:5416#FTT1597#263#Francisella_tularensis#reduced_virulence	23.85	109	72	3	103	207	98	199	5.2	26.6
# BLASTP 2.2.30+
# Query: OcIN23r2_Chr02g0032381 len=240 chr=OcIN23Chr02 end=7155268 strand=+ begin=7152201 gn=OcIN23r2Chr02g0032381 type=prot def=Putative Thaumatin family
# Database: /data/phi-blast/fasta/Phi414/phi414.fas
# Fields: query id, subject id, % identity, alignment length, mismatches, gap opens, q. start, q. end, s. start, s. end, evalue, bit score
# 5 hits found
OcIN23r2_Chr02g0032381	Q0P7J8#PHI:11797#ClbH#562#Escherichia_coli#unaffected_pathogenicity__reduced_virulence	38.89	36	22	0	133	168	1116	1151	1.2	28.9
OcIN23r2_Chr02g0032381	Q9F286#PHI:3404#YapG#632#Yersinia_pestis#unaffected_pathogenicity	23.19	138	81	3	103	238	506	620	3.4	27.3
OcIN23r2_Chr02g0032381	I1RP25#PHI:1225#FGSG_05775#5518#Fusarium_graminearum#lethal	41.38	29	17	0	57	85	1095	1123	7.8	26.2
OcIN23r2_Chr02g0032381	A0A0K0M9E0#PHI:9595#Bx-tlp-1#6326#Bursaphelenchus_xylophilus#reduced_virulence	27.27	44	31	1	110	152	79	122	8.0	25.4
OcIN23r2_Chr02g0032381	G5EI34#PHI:3019#MoLys2#318829#Magnaporthe_oryzae#reduced_virulence	33.33	33	22	0	40	72	180	212	9.1	26.2
# BLASTP 2.2.30+
# Query: OcIN23r2_Chr02g0032561 len=352 type=prot strand=+ end=7369310 gn=OcIN23r2Chr02g0032561 begin=7366635 chr=OcIN23Chr02 def=Putative triacylglycerol lipase
# Database: /data/phi-blast/fasta/Phi414/phi414.fas
# Fields: query id, subject id, % identity, alignment length, mismatches, gap opens, q. start, q. end, s. start, s. end, evalue, bit score
# 12 hits found
OcIN23r2_Chr02g0032561	E8VX91#PHI:7466#VvPlpA#672#Vibrio_vulnificus#reduced_virulence	23.53	153	108	4	198	347	263	409	1e-07	51.6
OcIN23r2_Chr02g0032561	Q4ZHV5#PHI:4010#Plp#55601#Vibrio_anguillarum#unaffected_pathogenicity	21.29	155	113	4	198	349	263	411	0.0003	40.8
OcIN23r2_Chr02g0032561	Q8Y614#PHI:5373#GpsB#1639#Listeria_monocytogenes#reduced_virulence	29.49	78	44	2	188	254	33	110	0.49	29.3
OcIN23r2_Chr02g0032561	A0A059XKS9#PHI:9341#Crt#5811#Toxoplasma_gondii#reduced_virulence	45.95	37	15	1	214	245	786	822	1.6	29.3
OcIN23r2_Chr02g0032561	E9EL64#PHI:11522#DNM1_(MAA_00205)#568076#Metarhizium_robertsii#reduced_virulence	30.77	52	33	2	17	67	18	67	1.8	28.9
OcIN23r2_Chr02g0032561	G4N7U4#PHI:6634__PHI:9301#MoDnm1__Modnm1_(MGG_06361)#318829#Magnaporthe_oryzae#reduced_virulence	30.77	52	33	2	17	67	18	67	2.0	28.9
OcIN23r2_Chr02g0032561	Q4WIN8#PHI:7167#CufA#746128#Aspergillus_fumigatus#unaffected_pathogenicity	29.55	44	31	0	21	64	2	45	2.7	28.1
OcIN23r2_Chr02g0032561	I1RR60#PHI:5899#FGSG_06572#5518#Fusarium_graminearum#unaffected_pathogenicity	27.93	111	52	4	26	133	641	726	3.1	28.1
OcIN23r2_Chr02g0032561	I1RGF4#PHI:1306#GzbHLH007#5518#Fusarium_graminearum#unaffected_pathogenicity	26.92	78	43	4	216	290	183	249	4.3	27.7
OcIN23r2_Chr02g0032561	Q2MV49#PHI:536#AVRP4#5261#Melampsora_lini#effector_(plant_avirulence_determinant)	44.00	25	14	0	17	41	13	37	6.0	25.8
OcIN23r2_Chr02g0032561	P49331#PHI:7055#GtfD#1309#Streptococcus_mutans#reduced_virulence	32.61	46	30	1	243	287	832	877	6.2	27.3
OcIN23r2_Chr02g0032561	A0A1D8PKM5#PHI:8896#Pem2_(C3_06570C_A)#5476#Candida_albicans#increased_virulence_(hypervirulence)	27.12	118	54	4	169	286	35	120	7.4	26.6
# BLASTP 2.2.30+
# Query: OcIN23r2_Chr02g0033361 len=370 type=prot chr=OcIN23Chr02 end=8260272 strand=- gn=OcIN23r2Chr02g0033361 begin=8255103 def=Putative carboxylesterase
# Database: /data/phi-blast/fasta/Phi414/phi414.fas
# Fields: query id, subject id, % identity, alignment length, mismatches, gap opens, q. start, q. end, s. start, s. end, evalue, bit score
# 9 hits found
OcIN23r2_Chr02g0033361	Q4ZHV5#PHI:4010#Plp#55601#Vibrio_anguillarum#unaffected_pathogenicity	38.36	73	36	4	55	127	145	208	0.002	38.5
OcIN23r2_Chr02g0033361	E8VX91#PHI:7466#VvPlpA#672#Vibrio_vulnificus#reduced_virulence	35.19	108	53	7	44	146	129	224	0.007	36.6
OcIN23r2_Chr02g0033361	A0A0D1E1T4#PHI:11210#Cda7#5270#Ustilago_maydis#reduced_virulence	32.65	49	31	1	269	315	868	916	0.14	32.7
OcIN23r2_Chr02g0033361	Q5KN74#PHI:7207#Msh2#5207#Cryptococcus_neoformans#unaffected_pathogenicity	21.79	179	102	6	40	203	531	686	1.3	29.6
OcIN23r2_Chr02g0033361	Q6NIN5#PHI:7592__PHI:8376#DIP0733#1717#Corynebacterium_diphtheriae#reduced_virulence	32.14	56	38	0	219	274	599	654	1.9	29.3
OcIN23r2_Chr02g0033361	Q4WZP3#PHI:8875#GefA_(Afu2g16240)#746128#Aspergillus_fumigatus#unaffected_pathogenicity__loss_of_pathogenicity	24.44	90	56	2	80	164	624	706	2.8	28.5
OcIN23r2_Chr02g0033361	J4VZT4#PHI:9444#Bbakr1_(XP_008600433.1)#176275#Beauveria_bassiana#unaffected_pathogenicity	32.81	64	30	4	314	370	84	141	4.8	27.3
OcIN23r2_Chr02g0033361	H1UV33#PHI:10472#CDC25_(CH063_04363)#80884#Colletotrichum_higginsianum#reduced_virulence	22.86	70	51	1	72	141	321	387	5.6	27.7
OcIN23r2_Chr02g0033361	Q87W48#PHI:988#HopAA1-2#317#Pseudomonas_syringae#effector_(plant_avirulence_determinant)	38.89	36	17	1	293	328	140	170	6.6	27.3
# BLASTP 2.2.30+
# Query: OcIN23r2_Chr02g0033801 len=278 gn=OcIN23r2Chr02g0033801 begin=8814988 strand=- end=8819806 chr=OcIN23Chr02 type=prot def=Putative carbonic anhydrase
# Database: /data/phi-blast/fasta/Phi414/phi414.fas
# Fields: query id, subject id, % identity, alignment length, mismatches, gap opens, q. start, q. end, s. start, s. end, evalue, bit score
# 10 hits found
OcIN23r2_Chr02g0033801	Q7NBK7#PHI:7713#MGA_1102#2096#Mycoplasma_gallisepticum#reduced_virulence	43.59	39	22	0	85	123	278	316	0.004	37.0
OcIN23r2_Chr02g0033801	T0KEV9#PHI:11318#CgEnd3#474922#Colletotrichum_gloeosporioides#reduced_virulence	32.20	59	31	1	191	249	330	379	0.53	30.0
OcIN23r2_Chr02g0033801	A0A0H2XGW3#PHI:7589#CtpA#1280#Staphylococcus_aureus#reduced_virulence	26.67	75	52	2	112	184	365	438	0.65	30.0
OcIN23r2_Chr02g0033801	G4NL37#PHI:893#MGG_02986#318829#Magnaporthe_oryzae#reduced_virulence	29.03	62	32	2	160	212	1340	1398	3.0	28.1
OcIN23r2_Chr02g0033801	Q7CIZ1#PHI:7573#MgtB#632#Yersinia_pestis#reduced_virulence	40.00	20	12	0	256	275	587	606	4.1	27.3
OcIN23r2_Chr02g0033801	Q669S4#PHI:7573#MgtB#633#Yersinia_pseudotuberculosis#reduced_virulence	40.00	20	12	0	256	275	587	606	4.1	27.3
OcIN23r2_Chr02g0033801	I1S2F2#PHI:1500#GzHMG032#5518#Fusarium_graminearum#unaffected_pathogenicity	31.82	66	40	2	66	129	308	370	5.4	26.9
OcIN23r2_Chr02g0033801	I1RRU2#PHI:1248#FGSG_06832#5518#Fusarium_graminearum#unaffected_pathogenicity	28.07	57	36	1	85	141	126	177	6.7	26.6
OcIN23r2_Chr02g0033801	A0A090BEA2#PHI:10394#CusS_(ABUW_3324)#470#Acinetobacter_baumannii#reduced_virulence	27.12	59	35	3	152	209	360	411	7.6	26.6
OcIN23r2_Chr02g0033801	C6GZ42#PHI:2274#Mid1#5111#Claviceps_purpurea#loss_of_pathogenicity	27.78	54	39	0	205	258	497	550	8.4	26.6
# BLASTP 2.2.30+
# Query: OcIN23r2_Chr02g0034091 len=66 type=prot chr=OcIN23Chr02 strand=+ end=9058670 begin=9057549 gn=OcIN23r2Chr02g0034091 def=Putative phosphatidylethanolamine-binding protein
# Database: /data/phi-blast/fasta/Phi414/phi414.fas
# Fields: query id, subject id, % identity, alignment length, mismatches, gap opens, q. start, q. end, s. start, s. end, evalue, bit score
# 10 hits found
OcIN23r2_Chr02g0034091	Q8XR44#PHI:10853#RSp1024#305#Ralstonia_solanacearum#effector_(plant_avirulence_determinant)	39.29	28	17	0	1	28	1183	1210	2.4	24.3
OcIN23r2_Chr02g0034091	J4UIG7#PHI:12026#Ash1#176275#Beauveria_bassiana#reduced_virulence	34.48	29	16	1	27	55	360	385	3.4	23.9
OcIN23r2_Chr02g0034091	Q60048#PHI:7386#CadA#1639#Listeria_monocytogenes#unaffected_pathogenicity__reduced_virulence	35.00	20	13	0	1	20	96	115	3.6	23.9
OcIN23r2_Chr02g0034091	Q5KG95#PHI:11306#Cbc1_(CNE04400)#5207#Cryptococcus_neoformans#loss_of_pathogenicity	40.74	27	12	1	22	48	336	358	3.9	23.9
OcIN23r2_Chr02g0034091	Q8NKX1#PHI:5099#HasA#1314#Streptococcus_pyogenes#reduced_virulence	35.71	28	18	0	36	63	271	298	4.5	23.5
OcIN23r2_Chr02g0034091	Q5X9A9#PHI:5264#HasA#1314#Streptococcus_pyogenes#unaffected_pathogenicity	35.71	28	18	0	36	63	271	298	4.5	23.5
OcIN23r2_Chr02g0034091	A0AUJ1#PHI:4182#Gib2#5207#Cryptococcus_neoformans#reduced_virulence	47.37	19	10	0	5	23	52	70	5.0	23.5
OcIN23r2_Chr02g0034091	O93841#PHI:243#CHIP6#474922#Colletotrichum_gloeosporioides#reduced_virulence	31.03	29	20	0	37	65	562	590	7.9	22.7
OcIN23r2_Chr02g0034091	S7UV08#PHI:12166#CTDSPL3_(CTD3)_(TGGT1_202550)#5811#Toxoplasma_gondii#unaffected_pathogenicity	39.13	23	14	0	31	53	1128	1150	9.9	22.7
OcIN23r2_Chr02g0034091	Q3BQU4#PHI:4869#XopAP#339#Xanthomonas_campestris#effector_(plant_avirulence_determinant)	26.47	34	25	0	30	63	334	367	10.0	22.7
# BLASTP 2.2.30+
# Query: OcIN23r2_Chr02g0034211 len=423 type=prot begin=9262091 gn=OcIN23r2Chr02g0034211 end=9266174 strand=- chr=OcIN23Chr02 def=Putative Acid phosphatase
# Database: /data/phi-blast/fasta/Phi414/phi414.fas
# Fields: query id, subject id, % identity, alignment length, mismatches, gap opens, q. start, q. end, s. start, s. end, evalue, bit score
# 5 hits found
OcIN23r2_Chr02g0034211	P9WL81#PHI:10877#Rv2577#1773#Mycobacterium_tuberculosis#reduced_virulence	25.45	440	249	19	32	401	51	481	7e-17	81.3
OcIN23r2_Chr02g0034211	W7MR09#PHI:9929#Myo1#117187#Fusarium_verticillioides#unaffected_pathogenicity__reduced_virulence	32.43	37	25	0	68	104	772	808	3.8	28.5
OcIN23r2_Chr02g0034211	P0C1S0#PHI:3058__PHI:6255#MgrA#1280#Staphylococcus_aureus#reduced_virulence	42.86	42	22	1	14	55	62	101	3.8	27.3
OcIN23r2_Chr02g0034211	A0A0D6I3U0#PHI:5573#EnvC#28901#Salmonella_enterica#reduced_virulence	38.46	39	21	1	239	277	25	60	5.0	27.7
OcIN23r2_Chr02g0034211	I1RK97#PHI:1368#GzC2H029#5518#Fusarium_graminearum#unaffected_pathogenicity	34.69	49	32	0	21	69	47	95	5.3	27.7
# BLASTP 2.2.30+
# Query: OcIN23r2_Chr02g0035981 len=156 chr=OcIN23Chr02 begin=11956564 gn=OcIN23r2Chr02g0035981 strand=- end=11960586 type=prot def=Putative sterol transport protein NPC2
# Database: /data/phi-blast/fasta/Phi414/phi414.fas
# Fields: query id, subject id, % identity, alignment length, mismatches, gap opens, q. start, q. end, s. start, s. end, evalue, bit score
# 6 hits found
OcIN23r2_Chr02g0035981	Q4WHA4#PHI:7694#FlcC#746128#Aspergillus_fumigatus#loss_of_pathogenicity	23.33	120	78	4	4	114	1	115	0.061	31.6
OcIN23r2_Chr02g0035981	E1AP33#PHI:2479#CorA#554#Pectobacterium_carotovorum#reduced_virulence	25.97	77	50	1	82	151	71	147	0.11	30.8
OcIN23r2_Chr02g0035981	I1RJ71#PHI:1883#GzZC198#5518#Fusarium_graminearum#unaffected_pathogenicity	38.10	42	25	1	18	58	210	251	1.8	27.3
OcIN23r2_Chr02g0035981	J9VFE3#PHI:9999__PHI:10323#Atg2_(CNAG_06732)#5207#Cryptococcus_neoformans#unaffected_pathogenicity	32.50	40	25	1	32	69	1531	1570	2.7	26.9
OcIN23r2_Chr02g0035981	Q99ZA6#PHI:8561#DltA_(M5005_Spy_1073)#1314#Streptococcus_pyogenes#reduced_virulence	32.14	56	33	3	66	116	393	448	5.4	25.8
OcIN23r2_Chr02g0035981	A0A2X6J1R3#PHI:8553#Hcp1#562#Escherichia_coli#reduced_virulence	47.37	19	10	0	126	144	45	63	9.8	24.3
# BLASTP 2.2.30+
# Query: OcIN23r2_Chr02g0036341 len=281 chr=OcIN23Chr02 end=12668178 strand=- begin=12664246 gn=OcIN23r2Chr02g0036341 type=prot def=Putative glucan 1,3-beta-glucosidase
# Database: /data/phi-blast/fasta/Phi414/phi414.fas
# Fields: query id, subject id, % identity, alignment length, mismatches, gap opens, q. start, q. end, s. start, s. end, evalue, bit score
# 10 hits found
OcIN23r2_Chr02g0036341	A0A384JTB8#PHI:10366#BcBGL2_(BCIN_09g05460)#40559#Botrytis_cinerea#reduced_virulence	26.09	161	90	5	132	280	134	277	2e-06	47.4
OcIN23r2_Chr02g0036341	A0A384JWC5#PHI:10367#BcBGL3_(BCIN_10g05590)#40559#Botrytis_cinerea#reduced_virulence	23.93	163	93	5	132	280	136	281	3e-06	47.0
OcIN23r2_Chr02g0036341	Q99324#PHI:191#TOM1#39703#Septoria_lycopersici#unaffected_pathogenicity	26.32	152	103	4	131	280	105	249	1e-05	44.7
OcIN23r2_Chr02g0036341	A0A384JDM0#PHI:10368#BcBGL4_(BCIN_03g08710)#40559#Botrytis_cinerea#reduced_virulence	25.32	154	91	5	134	280	109	245	2e-05	43.9
OcIN23r2_Chr02g0036341	P49606#PHI:22#UAC1#5270#Ustilago_maydis#loss_of_pathogenicity	23.65	148	110	2	14	160	1195	1340	0.16	32.0
OcIN23r2_Chr02g0036341	Q4USG7#PHI:3282#NagZ#339#Xanthomonas_campestris#reduced_virulence	37.21	43	26	1	157	199	105	146	0.45	30.4
OcIN23r2_Chr02g0036341	Q4HYQ4#PHI:1601#GzOB042#5518#Fusarium_graminearum#unaffected_pathogenicity	27.40	73	35	2	85	154	877	934	0.77	30.0
OcIN23r2_Chr02g0036341	C0RLS8#PHI:11544#B0754#29459#Brucella_melitensis#unaffected_pathogenicity	30.19	53	36	1	146	197	121	173	3.5	27.7
OcIN23r2_Chr02g0036341	G4NCY3#PHI:5621#FZC27#318829#Magnaporthe_oryzae#unaffected_pathogenicity	24.73	93	59	3	23	115	148	229	5.6	26.9
OcIN23r2_Chr02g0036341	A4VXV9#PHI:6276#SspA-1#1307#Streptococcus_suis#reduced_virulence	27.47	91	50	3	110	200	287	361	6.0	26.9
# BLASTP 2.2.30+
# Query: OcIN23r2_Chr02g0037211 len=172 type=prot strand=+ end=14534625 begin=14532271 gn=OcIN23r2Chr02g0037211 chr=OcIN23Chr02 def=Putative xylogalacturonan beta-1,3-xylosyltransferase
# Database: /data/phi-blast/fasta/Phi414/phi414.fas
# Fields: query id, subject id, % identity, alignment length, mismatches, gap opens, q. start, q. end, s. start, s. end, evalue, bit score
# 7 hits found
OcIN23r2_Chr02g0037211	A0A384JKP5#PHI:9600#Bcgpr3#40559#Botrytis_cinerea#reduced_virulence	29.33	75	45	2	39	106	211	284	1.8	27.3
OcIN23r2_Chr02g0037211	P43077#PHI:4987#HEX1#5476#Candida_albicans#reduced_virulence	42.11	38	20	1	82	119	35	70	2.6	26.9
OcIN23r2_Chr02g0037211	E5A7D9#PHI:10273#Pks5_(Lema_T087730.1)#5022#Leptosphaeria_maculans#unaffected_pathogenicity	33.87	62	36	3	79	136	648	708	4.8	26.2
OcIN23r2_Chr02g0037211	G5EH72#PHI:5233#MoARG5_6#318829#Magnaporthe_oryzae#loss_of_pathogenicity	36.84	38	24	0	102	139	188	225	5.8	25.8
OcIN23r2_Chr02g0037211	G4NIP2#PHI:783__PHI:2068#MGG_04163__DES1#318829#Magnaporthe_oryzae#reduced_virulence	41.18	34	19	1	69	101	814	847	7.7	25.8
OcIN23r2_Chr02g0037211	Q4X0H7#PHI:3049#CSMB#746128#Aspergillus_fumigatus#reduced_virulence	33.33	39	26	0	47	85	498	536	7.9	25.4
OcIN23r2_Chr02g0037211	P9WKQ1#PHI:6473#Rv0888#1772#Mycolicibacterium_smegmatis#reduced_virulence	29.17	72	38	3	34	97	56	122	8.6	25.4
# BLASTP 2.2.30+
# Query: OcIN23r2_Chr02g0038081 len=280 chr=OcIN23Chr02 gn=OcIN23r2Chr02g0038081 begin=17213940 end=17216286 strand=- type=prot def=Putative xyloglucan:xyloglucosyl transferase
# Database: /data/phi-blast/fasta/Phi414/phi414.fas
# Fields: query id, subject id, % identity, alignment length, mismatches, gap opens, q. start, q. end, s. start, s. end, evalue, bit score
# 4 hits found
OcIN23r2_Chr02g0038081	A0A384J6C4#PHI:11358#Crh1_(Bcin01g06010)#40559#Botrytis_cinerea#effector_(plant_avirulence_determinant)	26.54	162	95	7	64	210	91	243	7e-06	45.4
OcIN23r2_Chr02g0038081	A0A0L0VB04#PHI:6412#PsSOD1#27350#Puccinia_striiformis#reduced_virulence	30.14	73	47	2	158	230	60	128	0.48	29.6
OcIN23r2_Chr02g0038081	E0SLG2#PHI:8567#HdfR_(Dda3937_04419)#204038#Dickeya_dadantii#reduced_virulence	30.19	53	30	1	96	148	155	200	1.8	28.1
OcIN23r2_Chr02g0038081	I1RQU2#PHI:1964#GzZC279#5518#Fusarium_graminearum#unaffected_pathogenicity	28.95	38	27	0	208	245	5	42	3.8	27.3
# BLASTP 2.2.30+
# Query: OcIN23r2_Chr02g0038271 len=85 chr=OcIN23Chr02 end=17441719 strand=- begin=17441107 gn=OcIN23r2Chr02g0038271 type=prot def=Putative glucan endo-1,3-beta-D-glucosidase
# Database: /data/phi-blast/fasta/Phi414/phi414.fas
# Fields: query id, subject id, % identity, alignment length, mismatches, gap opens, q. start, q. end, s. start, s. end, evalue, bit score
# 5 hits found
OcIN23r2_Chr02g0038271	B8F6T4#PHI:6358__PHI:11822#HtrA#738#Glaesserella_parasuis#reduced_virulence	37.04	27	17	0	42	68	39	65	0.43	27.3
OcIN23r2_Chr02g0038271	I1RD25#PHI:1480#GzHMG012#5518#Fusarium_graminearum#unaffected_pathogenicity	31.67	60	39	1	15	74	29	86	0.59	26.6
OcIN23r2_Chr02g0038271	O84818#PHI:3488#PmpD#813#Chlamydia_trachomatis#unaffected_pathogenicity__reduced_virulence	39.29	28	16	1	3	29	1058	1085	1.1	26.2
OcIN23r2_Chr02g0038271	D2TI49#PHI:8690#DegP_(ROD_01651)#67825#Citrobacter_rodentium#loss_of_pathogenicity__unaffected_pathogenicity	33.33	30	20	0	42	71	38	67	3.8	24.6
OcIN23r2_Chr02g0038271	Q4WNY2#PHI:11012#MetH_(AFUA_4G07360)#746128#Aspergillus_fumigatus#reduced_virulence	34.38	32	21	0	50	81	587	618	8.2	23.5
# BLASTP 2.2.30+

## Sheet: BlastP vs Yang et al 2020
Calderón-González et al. Table S5_Spreadsheet 5. BlastP of the secretome selected genes in the region of AvrG-GV vs a race G Orobanche cumana transcriptional profile filtered for predicted secreted proteins during sunflower susceptible and resistant interactions (Yang et al., 2020).
# BLASTP 2.6.0+
# Query: OcIN23r2_Chr02g0026801 len=115 end=694820 strand=- begin=692355 gn=OcIN23r2Chr02g0026801 chr=OcIN23Chr02 type=prot def=Putative plant lipid transfer protein/Par allergen
# Database: Yang-Predicted-secreted-prots-mayo-23.fasta
query acc.ver	subject acc.ver	% identity	alignment length	mismatches	gap opens	q. start	q. end	s. start	s. end	evalue	bit score
# Fields: query acc.ver, subject acc.ver, % identity, alignment length, mismatches, gap opens, q. start, q. end, s. start, s. end, evalue, bit score
# 10 hits found
OcIN23r2_Chr02g0026801	TR37625|c0_g2_i3	31373	51	26	2	70	113	47	95	0.010	27.7
OcIN23r2_Chr02g0026801	TR30272|c0_g2_i1	31250	32	22	0	10	41	1	32	1.8	21.2
OcIN23r2_Chr02g0026801	TR51185|c1_g2_i2	37037	27	15	1	49	73	293	319	2.6	20.8
OcIN23r2_Chr02g0026801	TR56873|c0_g1_i1	40000	25	15	0	38	62	136	160	3.0	20.4
OcIN23r2_Chr02g0026801	TR37512|c0_g1_i1	55556	18	6	1	46	63	507	522	3.5	20.4
OcIN23r2_Chr02g0026801	TR54128|c1_g3_i1	18310	71	47	1	44	114	31	90	5.3	19.6
OcIN23r2_Chr02g0026801	TR24411|c0_g1_i1	28571	49	29	1	53	95	32	80	5.5	19.6
OcIN23r2_Chr02g0026801	TR54128|c1_g1_i1	18310	71	47	1	44	114	31	90	5.7	19.6
OcIN23r2_Chr02g0026801	TR221553|c0_g1_i1	28070	57	38	2	55	111	383	436	6.1	19.6
OcIN23r2_Chr02g0026801	TR33325|c0_g1_i1	23333	30	23	0	69	98	207	236	7.3	19.2
# BLASTP 2.6.0+
# Query: OcIN23r2_Chr02g0026811 len=162 end=724212 strand=- gn=OcIN23r2Chr02g0026811 begin=723072 chr=OcIN23Chr02 type=prot def=Putative plant lipid transfer protein/Par allergen
# Database: Yang-Predicted-secreted-prots-mayo-23.fasta
# Fields: query acc.ver, subject acc.ver, % identity, alignment length, mismatches, gap opens, q. start, q. end, s. start, s. end, evalue, bit score
# 5 hits found
OcIN23r2_Chr02g0026811	TR14937|c0_g2_i1	25641	39	27	1	23	61	181	217	1.5	21.9
OcIN23r2_Chr02g0026811	TR37625|c0_g2_i3	43750	16	9	0	89	104	61	76	2.0	21.6
OcIN23r2_Chr02g0026811	TR28341|c0_g2_i1	57143	14	6	0	49	62	145	158	4.0	20.8
OcIN23r2_Chr02g0026811	TR55916|c3_g13_i1	31034	29	20	0	41	69	172	200	4.6	20.4
OcIN23r2_Chr02g0026811	TR35297|c0_g12_i1	43478	23	11	1	127	147	80	102	5.9	20.4
# BLASTP 2.6.0+
# Query: OcIN23r2_Chr02g0026831 len=119 chr=OcIN23Chr02 end=734249 strand=- gn=OcIN23r2Chr02g0026831 begin=732505 type=prot def=Putative plant lipid transfer protein/Par allergen
# Database: Yang-Predicted-secreted-prots-mayo-23.fasta
# Fields: query acc.ver, subject acc.ver, % identity, alignment length, mismatches, gap opens, q. start, q. end, s. start, s. end, evalue, bit score
# 6 hits found
OcIN23r2_Chr02g0026831	TR51185|c1_g2_i2	32143	28	19	0	52	79	293	320	0.17	24.3
OcIN23r2_Chr02g0026831	TR285162|c0_g1_i1	31579	38	22	1	6	39	167	204	0.74	22.3
OcIN23r2_Chr02g0026831	TR57154|c0_g1_i1	30435	46	27	2	7	47	251	296	1.8	21.2
OcIN23r2_Chr02g0026831	TR25969|c0_g2_i1	34211	38	19	2	17	48	24	61	5.1	20.0
OcIN23r2_Chr02g0026831	TR34345|c0_g2_i1	55556	9	4	0	49	57	31	39	8.3	19.2
OcIN23r2_Chr02g0026831	TR1319|c0_g1_i1	45000	20	9	1	45	64	20	37	9.2	18.9
# BLASTP 2.6.0+
# Query: OcIN23r2_Chr02g0028051 len=56 chr=OcIN23Chr02 begin=1846012 gn=OcIN23r2Chr02g0028051 end=1846569 strand=- type=prot def=hypothetical protein
# Database: Yang-Predicted-secreted-prots-mayo-23.fasta
# Fields: query acc.ver, subject acc.ver, % identity, alignment length, mismatches, gap opens, q. start, q. end, s. start, s. end, evalue, bit score
# 10 hits found
OcIN23r2_Chr02g0028051	TR30971|c0_g1_i1	33333	18	12	0	10	27	145	162	1.1	20.0
OcIN23r2_Chr02g0028051	TR36873|c0_g1_i1	38095	21	13	0	7	27	27	47	1.8	19.2
OcIN23r2_Chr02g0028051	TR126705|c0_g1_i1	30000	20	14	0	18	37	190	209	2.8	18.9
OcIN23r2_Chr02g0028051	TR43046|c0_g1_i2	35714	28	18	0	26	53	151	178	4.3	18.5
OcIN23r2_Chr02g0028051	TR15782|c0_g1_i1	54545	11	5	0	45	55	176	186	4.7	18.1
OcIN23r2_Chr02g0028051	TR51127|c0_g2_i2	33333	12	8	0	18	29	205	216	5.8	18.1
OcIN23r2_Chr02g0028051	TR51127|c0_g2_i1	33333	12	8	0	18	29	205	216	6.2	17.7
OcIN23r2_Chr02g0028051	TR45598|c0_g2_i1	66667	9	3	0	8	16	48	56	6.9	17.7
OcIN23r2_Chr02g0028051	TR44544|c0_g2_i1	23529	34	26	0	18	51	345	378	8.9	17.3
OcIN23r2_Chr02g0028051	TR252973|c0_g1_i1	26786	56	38	1	1	53	119	174	9.5	17.3
# BLASTP 2.6.0+
# Query: OcIN23r2_Chr02g0029091 len=116 chr=OcIN23Chr02 begin=2853557 gn=OcIN23r2Chr02g0029091 strand=- end=2854887 type=prot def=Putative lipid-transfer protein DIR1
# Database: Yang-Predicted-secreted-prots-mayo-23.fasta
# Fields: query acc.ver, subject acc.ver, % identity, alignment length, mismatches, gap opens, q. start, q. end, s. start, s. end, evalue, bit score
# 5 hits found
OcIN23r2_Chr02g0029091	TR24628|c0_g1_i1	30435	23	16	0	50	72	255	277	0.90	21.9
OcIN23r2_Chr02g0029091	TR97759|c0_g2_i1	31818	44	27	2	28	68	285	328	3.9	20.0
OcIN23r2_Chr02g0029091	TR44544|c0_g2_i1	66667	9	3	0	24	32	384	392	7.7	19.2
OcIN23r2_Chr02g0029091	TR45032|c0_g1_i1	66667	9	3	0	24	32	394	402	7.7	19.2
OcIN23r2_Chr02g0029091	TR51155|c1_g3_i4	50000	16	8	0	54	69	721	736	8.0	19.2
# BLASTP 2.6.0+
# Query: OcIN23r2_Chr02g0029321 len=73 begin=3067018 gn=OcIN23r2Chr02g0029321 strand=- end=3068369 chr=OcIN23Chr02 type=prot def=Putative knottin, scorpion toxin-like superfamily
# Database: Yang-Predicted-secreted-prots-mayo-23.fasta
# Fields: query acc.ver, subject acc.ver, % identity, alignment length, mismatches, gap opens, q. start, q. end, s. start, s. end, evalue, bit score
# 7 hits found
OcIN23r2_Chr02g0029321	TR57154|c0_g1_i1	20000	35	28	0	39	73	806	840	1.2	20.4
OcIN23r2_Chr02g0029321	TR97759|c0_g2_i1	60000	10	4	0	62	71	279	288	1.7	20.0
OcIN23r2_Chr02g0029321	TR63227|c0_g1_i1	21212	33	26	0	20	52	5	37	2.4	19.6
OcIN23r2_Chr02g0029321	TR285337|c0_g1_i1	33333	27	17	1	31	57	143	168	6.9	18.1
OcIN23r2_Chr02g0029321	TR289063|c0_g1_i1	38889	18	11	0	21	38	452	469	8.7	18.1
OcIN23r2_Chr02g0029321	TR50837|c1_g1_i3	39130	23	14	0	1	23	7	29	8.7	17.7
OcIN23r2_Chr02g0029321	TR188406|c0_g1_i1	33333	33	19	1	41	73	188	217	9.9	17.7
# BLASTP 2.6.0+
# Query: OcIN23r2_Chr02g0029481 len=441 chr=OcIN23Chr02 strand=+ end=3230362 gn=OcIN23r2Chr02g0029481 begin=3228316 type=prot def=Putative nepenthesin
# Database: Yang-Predicted-secreted-prots-mayo-23.fasta
# Fields: query acc.ver, subject acc.ver, % identity, alignment length, mismatches, gap opens, q. start, q. end, s. start, s. end, evalue, bit score
# 7 hits found
OcIN23r2_Chr02g0029481	TR57002|c0_g1_i1	34946	372	196	17	70	428	137	475	1.03e-37	136
OcIN23r2_Chr02g0029481	TR28341|c0_g2_i1	23759	282	174	10	69	326	78	342	3.84e-14	67.0
OcIN23r2_Chr02g0029481	TR37512|c0_g1_i1	32353	34	23	0	171	204	123	156	2.5	23.1
OcIN23r2_Chr02g0029481	TR44544|c0_g2_i1	25000	52	36	2	171	222	376	424	2.9	23.1
OcIN23r2_Chr02g0029481	TR51155|c1_g3_i4	38462	26	16	0	181	206	102	127	4.0	22.7
OcIN23r2_Chr02g0029481	TR56035|c3_g2_i1	30435	23	16	0	212	234	95	117	5.5	21.9
OcIN23r2_Chr02g0029481	TR56035|c3_g1_i1	30435	23	16	0	212	234	95	117	7.4	21.6
# BLASTP 2.6.0+
# Query: OcIN23r2_Chr02g0029861 len=101 type=prot end=4282244 strand=+ gn=OcIN23r2Chr02g0029861 begin=4281677 chr=OcIN23Chr02 def=Putative flavivirus NS3, petidase S7, peptidase S1, PA clan
# Database: Yang-Predicted-secreted-prots-mayo-23.fasta
# Fields: query acc.ver, subject acc.ver, % identity, alignment length, mismatches, gap opens, q. start, q. end, s. start, s. end, evalue, bit score
# 6 hits found
OcIN23r2_Chr02g0029861	TR192370|c0_g1_i1	53333	15	7	0	11	25	102	116	0.71	21.9
OcIN23r2_Chr02g0029861	TR24693|c1_g2_i1	43750	16	9	0	45	60	120	135	3.8	20.0
OcIN23r2_Chr02g0029861	TR24693|c1_g1_i1	43750	16	9	0	45	60	120	135	3.8	20.0
OcIN23r2_Chr02g0029861	TR43396|c0_g1_i1	52941	17	8	0	7	23	24	40	4.5	19.6
OcIN23r2_Chr02g0029861	TR35191|c0_g2_i1	43478	23	13	0	1	23	474	496	8.3	18.9
OcIN23r2_Chr02g0029861	TR46881|c0_g1_i1	66667	9	3	0	15	23	449	457	8.7	18.9
# BLASTP 2.6.0+
# Query: OcIN23r2_Chr02g0030111 len=263 type=prot chr=OcIN23Chr02 strand=+ end=4637611 begin=4634874 gn=OcIN23r2Chr02g0030111 def=Putative expansin/Lol pI, expansin, cellulose-binding-like domain superfamily
# Database: Yang-Predicted-secreted-prots-mayo-23.fasta
# Fields: query acc.ver, subject acc.ver, % identity, alignment length, mismatches, gap opens, q. start, q. end, s. start, s. end, evalue, bit score
# 12 hits found
OcIN23r2_Chr02g0030111	TR187917|c1_g1_i1	99620	263	1	0	1	263	1	263	0.0	538
OcIN23r2_Chr02g0030111	TR10706|c0_g1_i1	70356	253	65	3	9	261	8	250	5.27e-128	357
OcIN23r2_Chr02g0030111	TR55983|c1_g1_i2	72961	233	60	2	30	262	21	250	1.47e-126	353
OcIN23r2_Chr02g0030111	TR16195|c0_g1_i1	67347	245	75	3	15	258	4	244	5.25e-120	337
OcIN23r2_Chr02g0030111	TR92756|c1_g1_i1	73034	89	23	1	1	89	41	128	4.57e-41	132
OcIN23r2_Chr02g0030111	TR43487|c0_g1_i1	31518	257	143	11	17	259	10	247	1.06e-28	103
OcIN23r2_Chr02g0030111	TR4635|c0_g1_i1	30435	230	118	11	46	256	37	243	9.81e-19	77.0
OcIN23r2_Chr02g0030111	TR4635|c0_g2_i1	28402	169	84	7	46	199	37	183	5.63e-12	57.0
OcIN23r2_Chr02g0030111	TR40691|c0_g1_i1	31579	57	29	3	17	67	57	109	1.4	23.1
OcIN23r2_Chr02g0030111	TR51000|c0_g1_i1	41176	34	20	0	215	248	248	281	2.0	22.7
OcIN23r2_Chr02g0030111	TR44246|c0_g2_i1	29310	58	34	3	5	60	1	53	5.5	21.2
OcIN23r2_Chr02g0030111	TR51360|c0_g1_i1	52941	17	6	1	116	130	324	340	8.8	20.4
# BLASTP 2.6.0+
# Query: OcIN23r2_Chr02g0030811 len=330 strand=- end=5451600 gn=OcIN23r2Chr02g0030811 begin=5445877 chr=OcIN23Chr02 type=prot def=Putative pectate lyase
# Database: Yang-Predicted-secreted-prots-mayo-23.fasta
# Fields: query acc.ver, subject acc.ver, % identity, alignment length, mismatches, gap opens, q. start, q. end, s. start, s. end, evalue, bit score
# 3 hits found
OcIN23r2_Chr02g0030811	TR189782|c0_g1_i1	36879	282	153	6	17	274	73	353	6.70e-47	157
OcIN23r2_Chr02g0030811	TR158210|c0_g1_i1	34629	283	159	6	17	274	80	361	1.67e-44	150
OcIN23r2_Chr02g0030811	TR52359|c0_g2_i1	24658	73	49	2	109	181	425	491	0.31	25.8
# BLASTP 2.6.0+
# Query: OcIN23r2_Chr02g0030881 len=207 type=prot strand=+ end=5512593 begin=5509178 gn=OcIN23r2Chr02g0030881 chr=OcIN23Chr02 def=Putative CAP superfamily protein
# Database: Yang-Predicted-secreted-prots-mayo-23.fasta
# Fields: query acc.ver, subject acc.ver, % identity, alignment length, mismatches, gap opens, q. start, q. end, s. start, s. end, evalue, bit score
# 8 hits found
OcIN23r2_Chr02g0030881	TR254469|c0_g1_i1	29688	64	29	1	20	83	255	302	0.65	23.5
OcIN23r2_Chr02g0030881	TR97077|c0_g1_i1	33333	48	29	1	18	62	54	101	2.2	21.6
OcIN23r2_Chr02g0030881	TR57154|c0_g1_i1	45833	24	11	1	113	134	657	680	3.0	21.6
OcIN23r2_Chr02g0030881	TR252940|c0_g1_i1	36364	33	17	1	81	109	87	119	3.0	21.6
OcIN23r2_Chr02g0030881	TR51185|c1_g2_i2	25424	59	38	2	102	160	342	394	3.3	21.6
OcIN23r2_Chr02g0030881	TR37512|c0_g1_i1	26263	99	59	7	12	103	326	417	4.0	21.2
OcIN23r2_Chr02g0030881	TR51127|c0_g2_i2	57895	19	6	1	58	74	37	55	4.8	20.8
OcIN23r2_Chr02g0030881	TR51127|c0_g2_i1	57895	19	6	1	58	74	37	55	4.8	20.8
# BLASTP 2.6.0+
# Query: OcIN23r2_Chr02g0032381 len=240 chr=OcIN23Chr02 end=7155268 strand=+ begin=7152201 gn=OcIN23r2Chr02g0032381 type=prot def=Putative Thaumatin family
# Database: Yang-Predicted-secreted-prots-mayo-23.fasta
# Fields: query acc.ver, subject acc.ver, % identity, alignment length, mismatches, gap opens, q. start, q. end, s. start, s. end, evalue, bit score
# 9 hits found
OcIN23r2_Chr02g0032381	TR40691|c0_g1_i1	52193	228	99	5	22	240	24	250	1.48e-80	237
OcIN23r2_Chr02g0032381	TR26908|c0_g2_i1	47679	237	113	6	9	240	7	237	9.07e-69	206
OcIN23r2_Chr02g0032381	TR26908|c0_g2_i2	47679	237	113	6	9	240	7	237	2.06e-68	207
OcIN23r2_Chr02g0032381	TR289063|c0_g1_i1	24528	53	39	1	39	91	63	114	0.53	24.3
OcIN23r2_Chr02g0032381	TR4603|c0_g1_i1	28846	52	32	2	11	58	176	226	1.1	23.1
OcIN23r2_Chr02g0032381	TR287745|c0_g1_i1	32099	81	48	3	116	193	68	144	1.2	22.7
OcIN23r2_Chr02g0032381	TR47535|c0_g1_i1	32143	28	19	0	26	53	212	239	2.4	22.3
OcIN23r2_Chr02g0032381	TR4644|c0_g1_i1	32143	28	19	0	204	231	96	123	3.5	21.9
OcIN23r2_Chr02g0032381	TR126128|c0_g1_i1	28571	56	37	2	120	172	48	103	4.0	21.2
# BLASTP 2.6.0+
# Query: OcIN23r2_Chr02g0032561 len=352 type=prot strand=+ end=7369310 gn=OcIN23r2Chr02g0032561 begin=7366635 chr=OcIN23Chr02 def=Putative triacylglycerol lipase
# Database: Yang-Predicted-secreted-prots-mayo-23.fasta
# Fields: query acc.ver, subject acc.ver, % identity, alignment length, mismatches, gap opens, q. start, q. end, s. start, s. end, evalue, bit score
# 8 hits found
OcIN23r2_Chr02g0032561	TR221470|c0_g1_i1	31268	339	189	14	34	344	33	355	1.79e-31	115
OcIN23r2_Chr02g0032561	TR47535|c0_g1_i1	25501	349	219	9	29	349	30	365	3.66e-25	98.2
OcIN23r2_Chr02g0032561	TR51155|c1_g3_i4	22791	215	150	8	12	219	303	508	0.089	27.7
OcIN23r2_Chr02g0032561	TR18530|c0_g1_i1	50000	26	11	1	5	30	4	27	0.29	25.4
OcIN23r2_Chr02g0032561	TR34345|c0_g2_i1	30189	53	34	1	299	348	500	552	0.34	25.8
OcIN23r2_Chr02g0032561	TR29321|c0_g1_i1	33333	24	16	0	268	291	66	89	1.1	23.1
OcIN23r2_Chr02g0032561	TR93263|c0_g1_i1	31373	51	35	0	240	290	82	132	2.0	23.1
OcIN23r2_Chr02g0032561	TR25655|c0_g1_i1	25843	89	55	4	110	188	201	288	9.4	21.2
# BLASTP 2.6.0+
# Query: OcIN23r2_Chr02g0033361 len=370 type=prot chr=OcIN23Chr02 end=8260272 strand=- gn=OcIN23r2Chr02g0033361 begin=8255103 def=Putative carboxylesterase
# Database: Yang-Predicted-secreted-prots-mayo-23.fasta
# Fields: query acc.ver, subject acc.ver, % identity, alignment length, mismatches, gap opens, q. start, q. end, s. start, s. end, evalue, bit score
# 10 hits found
OcIN23r2_Chr02g0033361	TR221470|c0_g1_i1	27273	341	200	10	55	360	29	356	3.11e-28	107
OcIN23r2_Chr02g0033361	TR47535|c0_g1_i1	24471	331	203	12	56	350	32	351	6.13e-21	86.3
OcIN23r2_Chr02g0033361	TR221553|c0_g1_i1	22541	244	149	7	165	370	39	280	0.026	29.3
OcIN23r2_Chr02g0033361	TR44590|c0_g1_i1	28302	53	34	1	16	64	121	173	0.20	26.6
OcIN23r2_Chr02g0033361	TR47791|c1_g2_i2	25000	56	41	1	111	166	41	95	3.8	22.3
OcIN23r2_Chr02g0033361	TR158755|c0_g1_i1	30769	39	25	1	99	135	286	324	4.2	21.9
OcIN23r2_Chr02g0033361	TR155887|c0_g1_i1	24390	41	31	0	14	54	40	80	4.5	21.9
OcIN23r2_Chr02g0033361	TR156894|c0_g1_i1	28571	56	29	2	234	289	310	354	5.7	21.9
OcIN23r2_Chr02g0033361	TR25969|c0_g2_i1	21429	70	40	2	67	132	32	90	5.9	21.6
OcIN23r2_Chr02g0033361	TR47274|c0_g2_i3	27778	36	26	0	53	88	151	186	9.9	20.8
# BLASTP 2.6.0+
# Query: OcIN23r2_Chr02g0033801 len=278 gn=OcIN23r2Chr02g0033801 begin=8814988 strand=- end=8819806 chr=OcIN23Chr02 type=prot def=Putative carbonic anhydrase
# Database: Yang-Predicted-secreted-prots-mayo-23.fasta
# Fields: query acc.ver, subject acc.ver, % identity, alignment length, mismatches, gap opens, q. start, q. end, s. start, s. end, evalue, bit score
# 11 hits found
OcIN23r2_Chr02g0033801	TR56035|c3_g2_i1	100000	278	0	0	1	278	1	278	0.0	577
OcIN23r2_Chr02g0033801	TR56035|c3_g1_i1	98298	235	4	0	1	235	1	235	1.04e-176	482
OcIN23r2_Chr02g0033801	TR15782|c0_g1_i1	27778	36	20	1	115	150	196	225	1.3	23.1
OcIN23r2_Chr02g0033801	TR51127|c0_g2_i1	31429	35	17	1	102	136	275	302	1.9	22.7
OcIN23r2_Chr02g0033801	TR192370|c0_g1_i1	22222	117	86	2	131	244	80	194	2.3	22.3
OcIN23r2_Chr02g0033801	TR24693|c1_g2_i1	27451	51	27	1	192	242	328	368	3.2	21.9
OcIN23r2_Chr02g0033801	TR24693|c1_g2_i1	43750	16	9	0	257	272	110	125	3.8	21.9
OcIN23r2_Chr02g0033801	TR24693|c1_g1_i1	27451	51	27	1	192	242	328	368	3.2	21.9
OcIN23r2_Chr02g0033801	TR24693|c1_g1_i1	43750	16	9	0	257	272	110	125	3.8	21.9
OcIN23r2_Chr02g0033801	TR35191|c0_g2_i1	44000	25	14	0	51	75	31	55	4.0	21.9
OcIN23r2_Chr02g0033801	TR51127|c0_g2_i2	42857	21	9	1	102	119	275	295	6.1	21.2
# BLASTP 2.6.0+
# Query: OcIN23r2_Chr02g0034091 len=66 type=prot chr=OcIN23Chr02 strand=+ end=9058670 begin=9057549 gn=OcIN23r2Chr02g0034091 def=Putative phosphatidylethanolamine-binding protein
# Database: Yang-Predicted-secreted-prots-mayo-23.fasta
# Fields: query acc.ver, subject acc.ver, % identity, alignment length, mismatches, gap opens, q. start, q. end, s. start, s. end, evalue, bit score
# 4 hits found
OcIN23r2_Chr02g0034091	TR254469|c0_g1_i1	34884	43	21	2	26	61	264	306	0.46	21.2
OcIN23r2_Chr02g0034091	TR41156|c0_g2_i1	29032	31	22	0	15	45	19	49	2.9	19.2
OcIN23r2_Chr02g0034091	TR44467|c0_g7_i1	39286	28	14	2	2	26	346	373	5.4	18.5
OcIN23r2_Chr02g0034091	TR25969|c0_g2_i1	41176	17	10	0	17	33	256	272	5.7	18.5
# BLASTP 2.6.0+
# Query: OcIN23r2_Chr02g0034211 len=423 type=prot begin=9262091 gn=OcIN23r2Chr02g0034211 end=9266174 strand=- chr=OcIN23Chr02 def=Putative Acid phosphatase
# Database: Yang-Predicted-secreted-prots-mayo-23.fasta
# Fields: query acc.ver, subject acc.ver, % identity, alignment length, mismatches, gap opens, q. start, q. end, s. start, s. end, evalue, bit score
# 11 hits found
OcIN23r2_Chr02g0034211	TR30971|c0_g1_i1	39899	396	214	7	40	411	60	455	2.85e-89	273
OcIN23r2_Chr02g0034211	TR45032|c0_g1_i1	27378	347	202	12	101	400	247	590	9.00e-28	108
OcIN23r2_Chr02g0034211	TR44544|c0_g2_i1	28462	260	158	8	165	400	325	580	2.61e-26	104
OcIN23r2_Chr02g0034211	TR55983|c1_g1_i2	28302	53	36	1	111	161	73	125	1.0	24.3
OcIN23r2_Chr02g0034211	TR4635|c0_g1_i1	38095	21	13	0	149	169	174	194	2.8	22.7
OcIN23r2_Chr02g0034211	TR28341|c0_g2_i1	22857	35	27	0	187	221	255	289	2.9	23.1
OcIN23r2_Chr02g0034211	TR158755|c0_g1_i1	27419	62	36	2	321	373	292	353	4.6	22.3
OcIN23r2_Chr02g0034211	TR26102|c0_g1_i1	46667	15	8	0	368	382	162	176	4.9	22.3
OcIN23r2_Chr02g0034211	TR158210|c0_g1_i1	36364	22	14	0	372	393	285	306	7.5	21.6
OcIN23r2_Chr02g0034211	TR189782|c0_g1_i1	36364	22	14	0	372	393	277	298	8.6	21.6
OcIN23r2_Chr02g0034211	TR3052|c0_g1_i1	26786	56	36	2	215	270	197	247	9.9	21.2
# BLASTP 2.6.0+
# Query: OcIN23r2_Chr02g0035981 len=156 chr=OcIN23Chr02 begin=11956564 gn=OcIN23r2Chr02g0035981 strand=- end=11960586 type=prot def=Putative sterol transport protein NPC2
# Database: Yang-Predicted-secreted-prots-mayo-23.fasta
# Fields: query acc.ver, subject acc.ver, % identity, alignment length, mismatches, gap opens, q. start, q. end, s. start, s. end, evalue, bit score
# 14 hits found
OcIN23r2_Chr02g0035981	TR287745|c0_g1_i1	100000	156	0	0	1	156	1	156	2.09e-118	324
OcIN23r2_Chr02g0035981	TR44544|c0_g2_i1	39286	28	10	2	73	100	488	508	0.13	25.4
OcIN23r2_Chr02g0035981	TR45032|c0_g1_i1	35714	28	11	2	73	100	498	518	0.30	24.3
OcIN23r2_Chr02g0035981	TR45032|c0_g1_i1	25926	54	40	0	90	143	231	284	3.0	21.2
OcIN23r2_Chr02g0035981	TR45032|c0_g1_i2	21642	134	102	2	11	143	153	284	0.52	23.5
OcIN23r2_Chr02g0035981	TR54260|c11_g6_i2	26829	41	30	0	105	145	80	120	0.98	22.3
OcIN23r2_Chr02g0035981	TR54260|c11_g3_i1	26190	42	31	0	104	145	79	120	1.4	21.9
OcIN23r2_Chr02g0035981	TR35297|c0_g12_i1	27451	51	35	1	10	58	6	56	1.9	21.6
OcIN23r2_Chr02g0035981	TR25814|c0_g1_i1	25000	40	30	0	100	139	659	698	2.3	21.6
OcIN23r2_Chr02g0035981	TR56923|c1_g1_i1	38462	26	13	1	117	139	250	275	2.9	21.2
OcIN23r2_Chr02g0035981	TR221255|c0_g3_i1	40000	15	9	0	10	24	7	21	7.9	19.6
OcIN23r2_Chr02g0035981	TR221255|c0_g2_i1	40000	15	9	0	10	24	7	21	7.9	19.6
OcIN23r2_Chr02g0035981	TR221255|c0_g4_i1	40000	15	9	0	10	24	7	21	7.9	19.6
OcIN23r2_Chr02g0035981	TR25655|c0_g1_i1	27027	37	27	0	97	133	425	461	9.7	19.6
# BLASTP 2.6.0+
# Query: OcIN23r2_Chr02g0036341 len=281 chr=OcIN23Chr02 end=12668178 strand=- begin=12664246 gn=OcIN23r2Chr02g0036341 type=prot def=Putative glucan 1,3-beta-glucosidase
# Database: Yang-Predicted-secreted-prots-mayo-23.fasta
# Fields: query acc.ver, subject acc.ver, % identity, alignment length, mismatches, gap opens, q. start, q. end, s. start, s. end, evalue, bit score
# 7 hits found
OcIN23r2_Chr02g0036341	TR252940|c0_g1_i1	66667	273	90	1	10	281	11	283	6.32e-137	392
OcIN23r2_Chr02g0036341	TR26102|c0_g1_i1	25540	278	143	11	30	281	49	288	9.07e-13	61.2
OcIN23r2_Chr02g0036341	TR3052|c0_g1_i1	39286	28	17	0	137	164	105	132	2.0	22.7
OcIN23r2_Chr02g0036341	TR285827|c0_g1_i1	26190	84	57	2	36	114	73	156	2.2	22.7
OcIN23r2_Chr02g0036341	TR10754|c0_g1_i1	27273	44	27	1	180	223	65	103	4.2	21.6
OcIN23r2_Chr02g0036341	TR57154|c0_g1_i1	24000	25	19	0	83	107	47	71	6.8	21.2
OcIN23r2_Chr02g0036341	TR26151|c0_g2_i1	26829	41	30	0	8	48	10	50	7.0	21.2
# BLASTP 2.6.0+
# Query: OcIN23r2_Chr02g0037211 len=172 type=prot strand=+ end=14534625 begin=14532271 gn=OcIN23r2Chr02g0037211 chr=OcIN23Chr02 def=Putative xylogalacturonan beta-1,3-xylosyltransferase
# Database: Yang-Predicted-secreted-prots-mayo-23.fasta
# Fields: query acc.ver, subject acc.ver, % identity, alignment length, mismatches, gap opens, q. start, q. end, s. start, s. end, evalue, bit score
# 4 hits found
OcIN23r2_Chr02g0037211	TR25814|c0_g1_i1	26667	60	39	2	118	172	516	575	3.9	21.2
OcIN23r2_Chr02g0037211	TR187917|c1_g1_i1	44444	18	10	0	113	130	61	78	4.2	20.8
OcIN23r2_Chr02g0037211	TR50681|c0_g3_i1	45000	20	11	0	5	24	59	78	4.2	20.8
OcIN23r2_Chr02g0037211	TR221553|c0_g1_i1	22222	27	21	0	107	133	396	422	4.5	20.8
# BLASTP 2.6.0+
# Query: OcIN23r2_Chr02g0038081 len=280 chr=OcIN23Chr02 gn=OcIN23r2Chr02g0038081 begin=17213940 end=17216286 strand=- type=prot def=Putative xyloglucan:xyloglucosyl transferase
# Database: Yang-Predicted-secreted-prots-mayo-23.fasta
# Fields: query acc.ver, subject acc.ver, % identity, alignment length, mismatches, gap opens, q. start, q. end, s. start, s. end, evalue, bit score
# 4 hits found
OcIN23r2_Chr02g0038081	TR254469|c0_g1_i1	35688	269	153	8	23	277	34	296	2.34e-52	168
OcIN23r2_Chr02g0038081	TR92784|c0_g1_i1	40000	20	12	0	25	44	30	49	4.6	21.6
OcIN23r2_Chr02g0038081	TR59734|c0_g1_i1	22222	54	36	1	60	113	53	100	5.9	21.2
OcIN23r2_Chr02g0038081	TR126052|c0_g1_i1	37500	24	15	0	103	126	691	714	8.7	20.8
# BLASTP 2.6.0+
# Query: OcIN23r2_Chr02g0038271 len=85 chr=OcIN23Chr02 end=17441719 strand=- begin=17441107 gn=OcIN23r2Chr02g0038271 type=prot def=Putative glucan endo-1,3-beta-D-glucosidase
# Database: Yang-Predicted-secreted-prots-mayo-23.fasta
# Fields: query acc.ver, subject acc.ver, % identity, alignment length, mismatches, gap opens, q. start, q. end, s. start, s. end, evalue, bit score
# 7 hits found
OcIN23r2_Chr02g0038271	TR52359|c0_g2_i1	46988	83	44	0	3	85	95	177	1.59e-20	77.4
OcIN23r2_Chr02g0038271	TR53649|c1_g5_i3	40476	84	49	1	2	85	89	171	2.95e-15	62.4
OcIN23r2_Chr02g0038271	TR221553|c0_g1_i1	33803	71	45	2	2	70	129	199	2.01e-07	40.0
OcIN23r2_Chr02g0038271	TR48076|c2_g1_i1	30769	26	18	0	4	29	137	162	1.2	20.8
OcIN23r2_Chr02g0038271	TR285827|c0_g1_i1	34211	38	19	2	3	36	349	384	1.6	20.4
OcIN23r2_Chr02g0038271	TR26151|c0_g2_i1	34783	23	15	0	3	25	187	209	4.0	19.2
OcIN23r2_Chr02g0038271	TR38408|c0_g1_i1	32653	49	27	1	39	81	228	276	8.6	18.5
# BLAST processed 22 queries
