# Supplementary material for: Mapping an avirulence gene in the sunflower parasitic weed Orobanche cumana and characterization of host selection based on virulence alleles
Source: BMC Plant Biol. 2024 Nov 29;24:1147. doi: 10.1186/s12870-024-05855-2 (PMC11606015; doi:10.1186/s12870-024-05855-2)
Supplement: Supplementary file 7 — Supplementary Material 7 [file 12870_2024_5855_MOESM7_ESM.xlsx]

## Sheet: IN201 on B117 or on Hybrid 1
Calderón-González et al. Table S7
Allelic configuration at the single SNP level between IN201 plants collected on B117 and Hybrid 1
			IN201 parental population collected on B117											IN201 parental population collected on Hybrid 1
LG	Reg	SNP marker	Number of IN201 (in B117) individuals homozygous for the EK23-FGV (Guadalquivir Valley) allele	Number of IN201 (in B117) individuals heterozygous	Number of IN201 (in B117) individuals homozygous for the alternate (Cuenca gene pool) allele	IN201 in B117 Total	IN201 in B117. Percentage of individuals in the EK23-FGV (Guadalquivir Valley) homozygous class	IN201 in B117. Percentage of individuals in the heterozygous class	IN201 in B117 Percentage of individuals in the class homozygous for the allele present in the Cuenca gene pool	Total %		Reg	Marker	Number of IN201 (in Hybrid 1) individuals homozygous for the EK23 (Guadalquivir Valley) allele	Number of IN201 (in Hybrid 1) individuals heterozygous	Number of IN201 (in Hybrid 1) individuals homozygous for the alternate (Cuenca) allele	IN201 in Hybrid 1 Total	IN201 in Hybrid 1. Percentage of individuals in the EK23 homozygous class	IN201 in JHybrid 1. Percentage of individuals in the heterozygous class	IN201 in Hybrid 1 Percentage of individuals in the class homozygous for the allele present in the Cuenca gene pool	Total %	Chi-Square test for differences in the SNP genotypic classes between IN201_B117 and IN201_Hybrid 1	P-value for the Chi-square test	Significant difference in the SNP genotypic classes between IN201_B117 and IN201_Hybrid 1 : *P < 0.05, **P < 0.01
LG1	1	SNcum-187	26	4	39	69	37.6812	5.7971	56.5217	100	LG1	1	SNcum-187	24	5	51	80	30	6.25	63.75	100	0.98	0.611
LG1	2	SNcum-20	28	3	36	67	41.791	4.47761	53.7313	100	LG1	2	SNcum-20	27	6	46	79	34.1772	7.59494	58.2278	100	1.26	0.533
LG1	3	SNcum-152	53	3	13	69	76.8116	4.34783	18.8406	100	LG1	3	SNcum-152	68	2	10	80	85	2.5	12.5	100	1.65	0.439
LG1	4	SNcum-33	29	6	34	69	42.029	8.69565	49.2754	100	LG1	4	SNcum-33	31	4	44	79	39.2405	5.06329	55.6962	100	1.08	0.583
LG2	5	OS05486	16	10	43	69	23.1884	14.4928	62.3188	100	LG2	5	OS05486	13	6	61	80	16.25	7.5	76.25	100	3.63	0.163
LG2	6	SNcum-10	15	7	47	69	21.7391	10.1449	68.1159	100	LG2	6	SNcum-10	10	7	63	80	12.5	8.75	78.75	100	2.53	0.282
LG2	7	SNcum-22	14	14	41	69	20.2899	20.2899	59.4203	100	LG2	7	SNcum-22	17	13	49	79	21.519	16.4557	62.0253	100	0.36	0.833
LG2	8	OS06186	36	8	25	69	52.1739	11.5942	36.2319	100	LG2	8	OS06186	43	8	29	80	53.75	10	36.25	100	0.105	0.95
LG2	9	OS04791	10	8	50	68	14.7059	11.7647	73.5294	100	LG2	9	OS04791	2	10	68	80	2.5	12.5	85	100	7.38	0.025	*
LG2	10	OS02805	10	9	50	69	14.4928	13.0435	72.4638	100	LG2	10	OS02805	2	10	68	80	2.5	12.5	85	100	7.36	0.025	*
LG2	11	OS04824	10	9	50	69	14.4928	13.0435	72.4638	100	LG2	11	OS04824	2	10	68	80	2.5	12.5	85	100	7.36	0.025	*
LG2	12	OS05950	10	9	50	69	14.4928	13.0435	72.4638	100	LG2	12	OS05950	2	10	68	80	2.5	12.5	85	100	7.36	0.025	*
LG2	13	OS04839	10	7	46	63	15.873	11.1111	73.0159	100	LG2	13	OS04839	1	9	70	80	1.25	11.25	87.5	100	10.71	0.005	**
LG2	14	OS05596	10	8	51	69	14.4928	11.5942	73.913	100	LG2	14	OS05596	1	9	70	80	1.25	11.25	87.5	100	9.65	0.008	**
LG2	15	SNcum-98	10	8	51	69	14.4928	11.5942	73.913	100	LG2	15	SNcum-98	1	9	70	80	1.25	11.25	87.5	100	9.65	0.008	**
LG2	16	OS01416	10	8	51	69	14.4928	11.5942	73.913	100	LG2	16	OS01416	1	9	70	80	1.25	11.25	87.5	100	9.65	0.008	**
LG2	17	OS05304	10	8	51	69	14.4928	11.5942	73.913	100	LG2	17	OS05304	1	9	69	79	1.26582	11.3924	87.3418	100	9.49	0.009	**
LG2	18	SNcum-120	10	8	51	69	14.4928	11.5942	73.913	100	LG2	18	SNcum-120	1	9	70	80	1.25	11.25	87.5	100	9.65	0.008	**
LG2	19	OS04522	9	8	51	68	13.2353	11.7647	75	100	LG2	19	OS04522	1	9	70	80	1.25	11.25	87.5	100	8.53	0.014	*
LG2	20	SNcum-32	10	7	47	64	15.625	10.9375	73.4375	100	LG2	20	SNcum-32	1	8	70	79	1.26582	10.1266	88.6076	100	10.49	0.005	**
LG2	21	OS01872	10	8	50	68	14.7059	11.7647	73.5294	100	LG2	21	OS01872	1	9	70	80	1.25	11.25	87.5	100	9.85	0.007	**
LG2	22	OS06086	10	8	51	69	14.4928	11.5942	73.913	100	LG2	22	OS06086	1	10	68	79	1.26582	12.6582	86.0759	100	9.38	0.009	**
LG2	23	OS04982	9	6	50	65	13.8462	9.23077	76.9231	100	LG2	23	OS04982	1	9	68	78	1.28205	11.5385	87.1795	100	8.64	0.013	*
LG2	24	OS05474	10	8	51	69	14.4928	11.5942	73.913	100	LG2	24	OS05474	1	9	70	80	1.25	11.25	87.5	100	9.65	0.008	**
LG2	25	OS04502	10	8	51	69	14.4928	11.5942	73.913	100	LG2	25	OS04502	1	9	70	80	1.25	11.25	87.5	100	9.65	0.008	**
LG2	26	OS04929	10	7	50	67	14.9254	10.4478	74.6269	100	LG2	26	OS04929	1	9	69	79	1.26582	11.3924	87.3418	100	9.73	0.008	**
LG2	27	OS01890	10	8	51	69	14.4928	11.5942	73.913	100	LG2	27	OS01890	1	9	70	80	1.25	11.25	87.5	100	9.65	0.008	**
LG2	28	OS01354	10	8	51	69	14.4928	11.5942	73.913	100	LG2	28	OS01354	1	9	70	80	1.25	11.25	87.5	100	9.65	0.008	**
LG2	29	OS06144	10	8	51	69	14.4928	11.5942	73.913	100	LG2	29	OS06144	1	9	70	80	1.25	11.25	87.5	100	9.65	0.008	**
LG2	30	OS02469	10	8	51	69	14.4928	11.5942	73.913	100	LG2	30	OS02469	1	9	70	80	1.25	11.25	87.5	100	9.65	0.008	**
LG2	31	OS06183	10	8	50	68	14.7059	11.7647	73.5294	100	LG2	31	OS06183	1	9	70	80	1.25	11.25	87.5	100	9.85	0.007	**
LG2	32	OS05733	10	8	50	68	14.7059	11.7647	73.5294	100	LG2	32	OS05733	1	9	70	80	1.25	11.25	87.5	100	9.85	0.007	**
LG2	33	OS05178	10	8	51	69	14.4928	11.5942	73.913	100	LG2	33	OS05178	1	9	70	80	1.25	11.25	87.5	100	9.65	0.008	**
LG2	34	SNcum-19	10	8	51	69	14.4928	11.5942	73.913	100	LG2	34	SNcum-19	1	9	70	80	1.25	11.25	87.5	100	9.65	0.008	**
LG2	35	OS06185	10	7	51	68	14.7059	10.2941	75	100	LG2	35	OS06185	1	9	70	80	1.25	11.25	87.5	100	9.69	0.008	**
LG2	36	SNcum-30	10	8	51	69	14.4928	11.5942	73.913	100	LG2	36	SNcum-30	1	9	70	80	1.25	11.25	87.5	100	9.65	0.008	**
LG2	37	OS02110	10	8	51	69	14.4928	11.5942	73.913	100	LG2	37	OS02110	1	9	70	80	1.25	11.25	87.5	100	9.65	0.008	**
LG2	38	OS01790	10	8	51	69	14.4928	11.5942	73.913	100	LG2	38	OS01790	1	9	70	80	1.25	11.25	87.5	100	9.65	0.008	**
LG2	39	OS05299	9	7	52	68	13.2353	10.2941	76.4706	100	LG2	39	OS05299	1	8	71	80	1.25	10	88.75	100	8.48	0.014	*
LG2	40	OS05895	9	8	51	68	13.2353	11.7647	75	100	LG2	40	OS05895	1	7	72	80	1.25	8.75	90	100	9.14	0.01	*
LG2	41	OS05232	9	8	52	69	13.0435	11.5942	75.3623	100	LG2	41	OS05232	1	7	72	80	1.25	8.75	90	100	8.93	0.012	*
LG2	42	OS04841	9	9	51	69	13.0435	13.0435	73.913	100	LG2	42	OS04841	1	10	69	80	1.25	12.5	86.25	100	8.39	0.015	*
LG2	43	OS06202	9	11	49	69	13.0435	15.942	71.0145	100	LG2	43	OS06202	1	10	68	79	1.26582	12.6582	86.0759	100	8.9	0.012	*
LG2	44	SNcum-142	9	11	49	69	13.0435	15.942	71.0145	100	LG2	44	SNcum-142	1	10	68	79	1.26582	12.6582	86.0759	100	8.9	0.012	*
LG2	45	OS06042	10	9	49	68	14.7059	13.2353	72.0588	100	LG2	45	OS06042	9	9	60	78	11.5385	11.5385	76.9231	100	0.48	0.787
LG2	46	OS05116	10	9	50	69	14.4928	13.0435	72.4638	100	LG2	46	OS05116	12	8	60	80	15	10	75	100	0.34	0.844
LG2	47	OS01695	11	3	48	62	17.7419	4.83871	77.4194	100	LG2	47	OS01695	10	4	57	71	14.0845	5.6338	80.2817	100	0.36	0.838
LG3	48	SNcum-14	67	1	1	69	97.1014	1.44928	1.44928	100	LG3	48	SNcum-14	74	1	5	80	92.5	1.25	6.25	100	2.21	0.331
LG4	49	SNcum-26	35	2	32	69	50.7246	2.89855	46.3768	100	LG4	49	SNcum-26	38	6	36	80	47.5	7.5	45	100	1.56	0.46
LG4	50	SNcum-151	37	1	30	68	54.4118	1.47059	44.1176	100	LG4	50	SNcum-151	43	6	31	80	53.75	7.5	38.75	100	3.09	0.214
LG4	51	SNcum-17	66	1	1	68	97.0588	1.47059	1.47059	100	LG4	51	SNcum-17	78	0	2	80	97.5	0	2.5	100	1.37	0.504
LG4	52	SNcum-150	67	1	0	68	98.5294	1.47059	0	100	LG4	52	SNcum-150	80	0	0	80	100	0	0	100	0.09	0.276
LG5	53	SNcum-28	25	9	35	69	36.2319	13.0435	50.7246	100	LG5	53	SNcum-28	26	4	50	80	32.5	5	62.5	100	3.8	0.15
LG5	54	SNcum-66	29	5	34	68	42.6471	7.35294	50	100	LG5	54	SNcum-66	28	4	48	80	35	5	60	100	1.56	0.459
LG5	55	SNcum-8	45	11	13	69	65.2174	15.942	18.8406	100	LG5	55	SNcum-8	61	4	15	80	76.25	5	18.75	100	5.04	0.08
LG5	56	SNcum-46	45	11	13	69	65.2174	15.942	18.8406	100	LG5	56	SNcum-46	61	4	15	80	76.25	5	18.75	100	5.04	0.08
LG5	57	SNcum-105	55	5	9	69	79.7101	7.24638	13.0435	100	LG5	57	SNcum-105	64	3	13	80	80	3.75	16.25	100	1.102	0.576
LG5	58	SNcum-21	57	4	8	69	82.6087	5.7971	11.5942	100	LG5	58	SNcum-21	62	3	14	79	78.481	3.79747	17.7215	100	1.32	0.517
LG6	59	SNcum-50	56	3	9	68	82.3529	4.41176	13.2353	100	LG6	59	SNcum-50	69	2	8	79	87.3418	2.53165	10.1266	100	0.79	0.673
LG6	60	SNcum-186	61	1	4	66	92.4242	1.51515	6.06061	100	LG6	60	SNcum-186	75	3	2	80	93.75	3.75	2.5	100	1.78	0.41
LG6	61	SNcum-77	62	3	4	69	89.8551	4.34783	5.7971	100	LG6	61	SNcum-77	75	3	2	80	93.75	3.75	2.5	100	1.09	0.579
LG6	62	SNcum-183	61	3	4	68	89.7059	4.41176	5.88235	100	LG6	62	SNcum-183	75	3	2	80	93.75	3.75	2.5	100	1.14	0.565
LG6	63	SNcum-49	63	3	3	69	91.3043	4.34783	4.34783	100	LG6	63	SNcum-49	75	2	3	80	93.75	2.5	3.75	100	0.43	0.805
LG7	64	SNcum-44	69	0	0	69	100	0	0	100	LG7	64	SNcum-44	76	2	1	79	96.2025	2.53165	1.26582	100	2.67	0.263
LG7	65	SNcum-102	67	2	0	69	97.1014	2.89855	0	100	LG7	65	SNcum-102	77	2	1	80	96.25	2.5	1.25	100	0.89	0.642
LG7	66	SNcum-12	47	8	14	69	68.1159	11.5942	20.2899	100	LG7	66	SNcum-12	54	10	16	80	67.5	12.5	20	100	0.03	0.986
LG7	67	SNcum-56	47	6	14	67	70.1493	8.95522	20.8955	100	LG7	67	SNcum-56	54	10	16	80	67.5	12.5	20	100	0.47	0.79
LG8	68	SNcum-104	46	1	22	69	66.6667	1.44928	31.8841	100	LG8	68	SNcum-104	63	4	12	79	79.7468	5.06329	15.1899	100	6.75	0.034	*
LG8	69	SNcum-117	60	3	6	69	86.9565	4.34783	8.69565	100	LG8	69	SNcum-117	71	4	5	80	88.75	5	6.25	100	0.35	0.841
LG8	70	SNcum-107	35	3	31	69	50.7246	4.34783	44.9275	100	LG8	70	SNcum-107	30	4	46	80	37.5	5	57.5	100	2.65	0.266
LG8	71	SNcum-145	35	3	31	69	50.7246	4.34783	44.9275	100	LG8	71	SNcum-145	27	7	46	80	33.75	8.75	57.5	100	4.77	0.092
LG9	72	SNcum-1	29	10	30	69	42.029	14.4928	43.4783	100	LG9	72	SNcum-1	37	9	34	80	46.25	11.25	42.5	100	0.46	0.793
LG9	73	SNcum-25	39	6	24	69	56.5217	8.69565	34.7826	100	LG9	73	SNcum-25	36	13	29	78	46.1538	16.6667	37.1795	100	2.63	0.269
LG9	74	SNcum-5	36	6	27	69	52.1739	8.69565	39.1304	100	LG9	74	SNcum-5	40	4	35	79	50.6329	5.06329	44.3038	100	0.97	0.615
LG9	75	SNcum-45	60	1	7	68	88.2353	1.47059	10.2941	100	LG9	75	SNcum-45	69	2	9	80	86.25	2.5	11.25	100	0.24	0.887
LG9	76	SNcum-170	62	1	6	69	89.8551	1.44928	8.69565	100	LG9	76	SNcum-170	69	2	9	80	86.25	2.5	11.25	100	0.5	0.78
LG10	77	SNcum-29	30	4	35	69	43.4783	5.7971	50.7246	100	LG10	77	SNcum-29	42	2	35	79	53.1646	2.53165	44.3038	100	2	0.368
LG10	78	SNcum-137	44	2	23	69	63.7681	2.89855	33.3333	100	LG10	78	SNcum-137	44	4	32	80	55	5	40	100	1.335	0.513
LG10	79	SNcum-134	42	4	23	69	60.8696	5.7971	33.3333	100	LG10	79	SNcum-134	33	6	41	80	41.25	7.5	51.25	100	5.76	0.056
LG11	80	SNcum-23	66	1	2	69	95.6522	1.44928	2.89855	100	LG11	80	SNcum-23	70	3	7	80	87.5	3.75	8.75	100	3.1	0.212
LG14	81	SNcum-125	68	0	1	69	98.5507	0	1.44928	100	LG14	81	SNcum-125	79	0	1	80	98.75	0	1.25	100	0.11	0.916
LG14	82	SNcum-35	67	0	1	68	98.5294	0	1.47059	100	LG14	82	SNcum-35	79	0	1	80	98.75	0	1.25	100	0.13	0.908
LG14	83	SNcum-148	62	1	6	69	89.8551	1.44928	8.69565	100	LG14	83	SNcum-148	75	2	3	80	93.75	2.5	3.75	100	1.76	0.414
LG14	84	SNcum-27	62	0	7	69	89.8551	0	10.1449	100	LG14	84	SNcum-27	73	4	3	80	91.25	5	3.75	100	5.72	0.057
LG15	85	SNcum-60	58	5	6	69	84.058	7.24638	8.69565	100	LG15	85	SNcum-60	73	1	6	80	91.25	1.25	7.5	100	3.59	0.166
LG15	86	SNcum-7	54	4	11	69	78.2609	5.7971	15.942	100	LG15	86	SNcum-7	68	4	8	80	85	5	10	100	1.276	0.529
LG15	87	SNcum-9	17	5	47	69	24.6377	7.24638	68.1159	100	LG15	87	SNcum-9	18	4	58	80	22.5	5	72.5	100	0.48	0.786
LG16	88	SNcum-15	46	3	19	68	67.6471	4.41176	27.9412	100	LG16	88	SNcum-15	66	6	8	80	82.5	7.5	10	100	8.13	0.017	*
LG16	89	SNcum-146	31	2	35	68	45.5882	2.94118	51.4706	100	LG16	89	SNcum-146	30	4	45	79	37.9747	5.06329	56.962	100	1.12	0.572
LG16	90	SNcum-37	30	3	36	69	43.4783	4.34783	52.1739	100	LG16	90	SNcum-37	30	5	45	80	37.5	6.25	56.25	100	0.69	0.708
LG17	91	SNcum-52	57	2	8	67	85.0746	2.98507	11.9403	100	LG17	91	SNcum-52	74	2	3	79	93.6709	2.53165	3.79747	100	3.52	0.172
LG19	92	SNcum-6	52	2	15	69	75.3623	2.89855	21.7391	100	LG19	92	SNcum-6	69	3	8	80	86.25	3.75	10	100	3.93	0.14
LG19	93	SNcum-31	50	3	14	67	74.6269	4.47761	20.8955	100	LG19	93	SNcum-31	69	3	8	80	86.25	3.75	10	100	3.55	0.17
LG19	94	SNcum-2	52	2	15	69	75.3623	2.89855	21.7391	100	LG19	94	SNcum-2	69	3	8	80	86.25	3.75	10	100	3.93	0.14
LG19	95	SNcum-48	52	2	15	69	75.3623	2.89855	21.7391	100	LG19	95	SNcum-48	68	3	8	79	86.0759	3.79747	10.1266	100	3.81	0.149
LG19	96	SNcum-42	52	2	15	69	75.3623	2.89855	21.7391	100	LG19	96	SNcum-42	69	3	8	80	86.25	3.75	10	100	3.93	0.14
LG19	97	SNcum-89	66	1	2	69	95.6522	1.44928	2.89855	100	LG19	97	SNcum-89	75	0	5	80	93.75	0	6.25	100	2.06	0.357
LG19	98	SNcum-95	66	1	2	69	95.6522	1.44928	2.89855	100	LG19	98	SNcum-95	75	0	5	80	93.75	0	6.25	100	2.06	0.357
